# Supplementary material for: Integrated whole genome microarray analysis and immunohistochemical assay identifies COL11A1, GJB2 and CTRL as predictive biomarkers for pancreatic cancer
Source: Cancer Cell Int. 2018 Nov 6;18:174. doi: 10.1186/s12935-018-0669-x (PMC6219000; doi:10.1186/s12935-018-0669-x)
Supplement: Supplementary file 1 — Additional file 1. Identified differentially expressed genes of the merged data. [file 12935_2018_669_MOESM1_ESM.csv]

	logFC	AveExpr	t	P.Value	adj.P.Val	B	symbols	EntrezID	type
203021_at	2.5614937057258	9.01229914092593	14.3151622941557	1.29062403831653e-30	7.05648692949564e-26	58.8102405405042	SLPI	6590	up
202267_at	2.78543184594904	8.02711423941358	13.9667063701662	1.19157217094763e-29	3.25746042232809e-25	56.6347572121996	LAMC2	3918	up
227314_at	2.49052267557226	8.04473057524691	13.8004388424236	3.44831605865776e-29	6.28455601690376e-25	55.594455200181	ITGA2	3673	up
201416_at	1.50740601045839	8.19909932127161	13.7057953347743	6.31712091491833e-29	8.63471465057899e-25	55.001712018427	SOX4	6659	up
209016_s_at	2.89203196782968	7.9225268227037	13.4247423468997	3.82023186668104e-28	4.007493681718e-24	53.2393292887368	KRT7	3855	up
201650_at	3.67927843178258	9.39769472646914	13.4027709985754	4.39779827897723e-28	4.007493681718e-24	53.1014319209098	KRT19	3880	up
219901_at	1.44226267477613	6.45440922269753	13.3260639220603	7.19042553785183e-28	4.91420645352561e-24	52.6198763889052	FGD6	55785	normal
204351_at	3.99423324020162	9.15385548724691	13.1367403214529	2.42113960610913e-27	1.4708423107113e-23	51.4305905200091	S100P	6286	up
200660_at	1.76018854240484	10.4271579704321	13.0976458992127	3.11127808657313e-27	1.70109129383386e-23	51.184893270325	S100A11	6282	up
223278_at	3.28976649016355	7.01507969446296	13.0471398667937	4.30198478597562e-27	2.13828198339288e-23	50.8674263943693	GJB2	2706	up
218804_at	2.50972038680968	6.93894348960494	12.8181968634641	1.86979390827497e-26	8.51924849457785e-23	49.4277600357761	ANO1	55107	up
203108_at	2.82471287787806	8.66025005335803	12.7605048136999	2.707903575786e-26	1.13888175389307e-22	49.0648556375296	GPRC5A	9052	up
210511_s_at	2.91166997062129	7.89076065619753	12.7435961264796	3.01838480580465e-26	1.17878706612407e-22	48.9584871512346	INHBA	3624	up
210427_x_at	1.20558428827419	12.4025227489938	12.6680103444264	4.90359373143928e-26	1.67564992041527e-22	48.4829656673332	ANXA2	302	normal
201548_s_at	0.94126846519	7.36996994078395	12.5844561668389	8.38450150407132e-26	2.41275063018473e-22	47.95727333267	KDM5B	10765	normal
208816_x_at	1.1054098011529	10.1987779814938	12.5615934024126	9.71006830813046e-26	2.65448992373516e-22	47.8134247622605	ANXA2P2	304	normal
217428_s_at	3.86097474338001	7.99085378682716	12.5529301322255	1.02654209770967e-25	2.67267567582267e-22	47.7589166793804	COL10A1	1300	up
209803_s_at	2.63099893746806	7.5916570284321	12.4777706876962	1.66313737920378e-25	3.95356679165073e-22	47.286022135872	PHLDA2	7262	up
201850_at	1.75719408613097	8.46999957961728	12.4293882780013	2.26890492141918e-25	5.16884902410808e-22	46.9816093592522	CAPG	822	up
212992_at	2.39912498186968	7.25931391762346	12.397487743384	2.78451633101299e-25	5.8663674580797e-22	46.7809017665988	AHNAK2	113146	up
218856_at	1.51245588412516	9.65286788164198	12.3688861647239	3.34566989702428e-25	6.30774143516561e-22	46.6009544302568	TNFRSF21	27242	up
217728_at	2.12297263369645	11.3852095535741	12.354724664569	3.66403987896093e-25	6.48960017742946e-22	46.5118589373814	S100A6	6277	up
202504_at	2.54088160061129	7.61371991481481	12.3540679529925	3.67951724737656e-25	6.48960017742946e-22	46.5077273425393	TRIM29	23650	up
227566_at	2.84328006112193	7.63564401109877	12.2764865057618	6.05399449340628e-25	1.03438171539684e-21	46.0196605411289	NTM	50863	up
211719_x_at	2.5505592280558	11.5795437108519	12.2408481351716	7.60973047950782e-25	1.26079398171845e-21	45.7954782060092	FN1	2335	up
203510_at	1.76034524126419	8.8261059447037	12.1093326479862	1.76943826442804e-24	2.54589571335798e-21	44.9683293225933	MET	4233	up
206414_s_at	1.21715480224774	8.45144187637654	12.1018206404494	1.8567917380264e-24	2.55623630924065e-21	44.9210918803022	ASAP2	8853	normal
223484_at	2.38461575289936	8.72833047473457	12.0870714913572	2.04103984202448e-24	2.72180130152899e-21	44.8283484203761	C15orf48	84419	up
33323_r_at	2.85924912054097	8.69996085905556	12.0648558360779	2.35361864351667e-24	3.06390712700652e-21	44.6886629332105	SFN	2810	up
222449_at	1.70744483183677	9.46718158966049	12.019287347041	3.15251750679404e-24	4.00846266706893e-21	44.4021729176621	PMEPA1	56937	up
205780_at	1.7215970899671	7.55266791767901	11.9973404917919	3.62892455157926e-24	4.50935113312718e-21	44.2642085897847	BIK	638	up
209270_at	2.06160802222033	8.18132807629012	11.9454466539732	5.06146986216968e-24	6.01599705900277e-21	43.9380337383175	LAMB3	3914	up
226726_at	1.48746751138839	6.9764640397963	11.9288380639259	5.63010541898646e-24	6.54948965495925e-21	43.833655833497	MBOAT2	129642	normal
211864_s_at	1.78612494947839	8.07290213006173	11.835416909211	1.02457165106862e-23	1.1432337759628e-20	43.2466847780814	MYOF	26509	up
201287_s_at	1.40369448402032	8.67005077076543	11.778403501815	1.47628682849243e-23	1.58266632054556e-20	42.8885951197387	SDC1	6382	normal
203878_s_at	2.16829156347774	8.52121894892593	11.764274158481	1.61612554369965e-23	1.66720120946752e-20	42.7998680624133	MMP11	4320	up
219787_s_at	2.12822582781097	6.25971508842593	11.7403550968742	1.88366963217495e-23	1.90721550257714e-20	42.6496808243521	ECT2	1894	up
200677_at	0.908848172999997	11.0669643757407	11.7097921527434	2.29086903341092e-23	2.27733208003167e-20	42.4578063482953	PTTG1IP	754	normal
212353_at	3.13111080137839	8.90992117624691	11.6877760909645	2.63764933639997e-23	2.57524066906551e-20	42.3196105627078	SULF1	23213	up
219795_at	3.43548725652032	5.83098996570988	11.6271808365877	3.88741300116374e-23	3.6522886863617e-20	41.9393482299379	SLC6A14	11254	up
212255_s_at	0.724381040872901	7.63614567404938	11.625033616411	3.94119858244792e-23	3.6522886863617e-20	41.9258761620819	ATP2C1	27032	normal
37892_at	3.7153201597371	7.68576326662346	11.5638162600988	5.83080430209137e-23	5.14192298736848e-20	41.5418686218352	COL11A1	1301	up
230493_at	2.16954356712774	6.03562515618519	11.5303423794992	7.2228430599131e-23	6.06221632776653e-20	41.3319613182035	SHISA2	387914	up
202381_at	1.57808677040387	9.8406900645679	11.5270622903163	7.37595005527846e-23	6.06221632776653e-20	41.3113953476427	ADAM9	8754	up
228904_at	1.7575144422929	7.84509563459259	11.5259462689918	7.42877903905546e-23	6.06221632776653e-20	41.3043980713632	HOXB3	3213	up
204885_s_at	2.55070705360064	6.41767189333333	11.5194241502261	7.74516172538852e-23	6.13719880196547e-20	41.2635065782406	MSLN	10232	up
216973_s_at	1.36356231442	6.95887421235802	11.5060047753779	8.43908912857076e-23	6.59153140149438e-20	41.1793778583609	HOXB7	3217	normal
226997_at	1.84704801138935	7.26613582903086	11.4964206589922	8.97238563724944e-23	6.90936879882554e-20	41.1192983404336	ADAMTS12	81792	up
201251_at	1.36566066671129	9.59256363538889	11.4917987213261	9.2414692832813e-23	7.01774073699173e-20	41.0903265747714	PKM	5315	normal
205490_x_at	1.20855414983194	6.82556975890123	11.4819770039005	9.84033940091615e-23	7.37014461294644e-20	41.0287643607023	GJB3	2707	normal
227955_s_at	1.44437491638871	6.30365121572222	11.4631456373918	1.10990960195819e-22	8.09124099827518e-20	40.910743093627	EFNA5	1946	normal
229553_at	1.39116696782419	7.44933257909259	11.446458904573	1.23482330331458e-22	8.88341633009536e-20	40.8061774970627	PGM2L1	283209	normal
202145_at	1.46986328040936	7.83751380267901	11.4418224667119	1.27195870937836e-22	9.03173278380023e-20	40.7771262455129	LY6E	4061	normal
222154_s_at	0.867817542225481	10.2720472434444	11.4095343408782	1.56341152037461e-22	1.09589134457028e-19	40.5748439973273	SPATS2L	26010	normal
212399_s_at	0.775428335818065	8.4580360397963	11.4001985977463	1.65949390677707e-22	1.13416036691296e-19	40.516366492208	VGLL4	9686	normal
222810_s_at	1.00275370119516	7.98886619852469	11.3966046672365	1.69803485090768e-22	1.14617352436268e-19	40.4938559497749	RASAL2	9462	normal
203476_at	1.21886434889162	8.76312809609876	11.3793104163949	1.89637025384666e-22	1.24920534492851e-19	40.3855432383575	TPBG	7162	normal
218960_at	2.42072037279226	7.46433874052469	11.3651019050009	2.07650985763329e-22	1.35158543412024e-19	40.2965683744372	TMPRSS4	56649	up
204855_at	2.86873287358451	6.58233217140741	11.3458821517686	2.3476691140062e-22	1.49254428846848e-19	40.1762303224346	SERPINB5	5268	up
228933_at	1.66712408413226	6.27219568429012	11.3027443539203	3.09199468151414e-22	1.92107737740665e-19	39.9062130592874	NHS	4810	up
204702_s_at	1.51682328649226	5.79905709864197	11.2605856524129	4.04649749736352e-22	2.48586798503765e-19	39.6424288511872	NFE2L3	9603	up
225681_at	3.08878868867387	9.96505636738272	11.2562315351459	4.16048321279426e-22	2.52749355177251e-19	39.6151914769896	CTHRC1	115908	up
209792_s_at	2.55553382943548	7.08513093473457	11.233567812839	4.80764797735288e-22	2.85715383871488e-19	39.4734362327163	KLK10	5655	up
203313_s_at	1.05884724503774	8.06025942254938	11.2305280745441	4.90177142467345e-22	2.88176723273141e-19	39.4544259247647	TGIF1	7050	normal
226609_at	1.35061861764065	7.21330189099383	11.2284519086519	4.9671137658438e-22	2.88911643773947e-19	39.4414420599995	DCBLD1	285761	normal
210519_s_at	2.39881005208742	8.20785287505556	11.2254363462277	5.06357336432159e-22	2.91421972309771e-19	39.4225839027086	NQO1	1728	up
203072_at	0.984587569661289	6.8970223440679	11.215880024632	5.38178201743503e-22	3.06509303961729e-19	39.3628261293821	MYO1E	4643	normal
213518_at	1.07884216567968	7.80586664441358	11.1997148776578	5.96615213516254e-22	3.36288008237125e-19	39.2617550244307	PRKCI	5584	normal
238017_at	2.83553017227032	6.11091329104321	11.1928277250515	6.23398215812661e-22	3.47798953566911e-19	39.2186987824905	SDR16C5	195814	up
210095_s_at	2.49212226789032	10.1510852761543	11.1824175324094	6.66177368353542e-22	3.67911592067979e-19	39.1536234223675	IGFBP3	3486	up
34726_at	0.836897684565487	6.02150121955556	11.1799720304271	6.76644669786005e-22	3.69955473205498e-19	39.1383373124418	CACNB3	784	normal
201201_at	1.19702735132161	10.8823474104691	11.1563483835971	7.8660706776915e-22	4.21644523826258e-19	38.9906929845128	CSTB	1476	normal
225750_at	1.17167591136613	8.97126408489506	11.1332388811955	9.1141434165603e-22	4.83801739126635e-19	38.8462977358882	ERO1A	30001	normal
203035_s_at	0.840173269982257	7.07465902976543	11.1269900776408	9.48434527791576e-22	4.96135380416129e-19	38.8072594616209	PIAS3	10401	normal
219773_at	2.2583398066442	6.13441133840741	11.1262696934079	9.52797712733306e-22	4.96135380416129e-19	38.8027591610364	NOX4	50507	up
202411_at	2.20346830688968	9.41193506082716	11.0983564389915	1.13822043377714e-21	5.81609366511825e-19	38.628410068444	IFI27	3429	up
200872_at	1.3880654763829	11.7519319238642	11.074621478288	1.32395561291032e-21	6.70252529035851e-19	38.4802015778986	S100A10	6281	normal
202404_s_at	2.75638388703709	11.560364008821	11.0626240828714	1.42905709323747e-21	7.16822904337237e-19	38.4053012391427	COL1A2	1278	up
208641_s_at	0.730140483990319	11.0278919816728	11.0606032534902	1.44756239365405e-21	7.19504307936685e-19	38.3926861107987	RAC1	5879	normal
201125_s_at	1.10114440569936	9.37617767853086	11.0418774877359	1.63083101066073e-21	8.03294464034914e-19	38.2758035607853	ITGB5	3693	normal
206224_at	2.96653921875871	6.52781797627778	11.0264842490278	1.79869974290094e-21	8.78070611099189e-19	38.1797410677331	CST1	1469	up
223949_at	2.01764971315452	6.02468505233333	11.0077421974094	2.02653783223878e-21	9.7193821033031e-19	38.0628036566544	TMPRSS3	64699	up
201310_s_at	1.62945763472935	8.67495884270988	11.0049096247808	2.06339269297916e-21	9.81008656422918e-19	38.0451326394025	NREP	9315	up
227998_at	1.25148070618096	9.86669661106173	10.9774653662665	2.45699394401323e-21	1.14737766902701e-18	37.8739527998872	S100A16	140576	normal
202096_s_at	0.998194136081935	9.38651492806173	10.9762361249207	2.47627919424211e-21	1.14737766902701e-18	37.8662869118544	TSPO	706	normal
210220_at	1.08449419433677	6.04681741010494	10.9590034948609	2.76309471840144e-21	1.25893503107166e-18	37.758831698054	FZD2	2535	normal
219684_at	1.27959989022807	7.04448526719136	10.9355908399179	3.20659994689398e-21	1.44893266195395e-18	37.6128774649637	RTP4	64108	normal
204653_at	1.78584705366032	5.75502377769136	10.8977821813117	4.0776033158218e-21	1.82740132207014e-18	37.3772703238857	TFAP2A	7020	up
223451_s_at	1.30385572093968	7.41779692724691	10.8925956462495	4.21421808833344e-21	1.87327133316773e-18	37.3449590615706	CKLF	51192	normal
203726_s_at	2.22703354503612	7.87234583032099	10.8860177016714	4.39407225877863e-21	1.93746694152195e-18	37.3039826975293	LAMA3	3909	up
221911_at	1.7740313188129	7.06716737988272	10.8533306324264	5.407988711928e-21	2.32820301436743e-18	37.1004161063003	ETV1	2115	up
202934_at	1.65547443467097	7.28612158330864	10.8440556366454	5.73606564432377e-21	2.43115805506513e-18	37.0426700441816	HK2	3099	up
223631_s_at	2.83289377220064	8.40361501730247	10.820479059348	6.66221450312351e-21	2.75951952998695e-18	36.8959151871678	C19orf33	64073	up
204990_s_at	1.4229332375	7.97941403730864	10.8140469645739	6.93983818393372e-21	2.85289964441035e-18	36.8558861832711	ITGB4	3691	normal
209386_at	1.30369482031548	11.1529310846481	10.8083562054527	7.19507305655593e-21	2.93575089079997e-18	36.8204737200007	TM4SF1	4071	normal
220658_s_at	1.57421286283645	5.59954634277778	10.8050917018729	7.34569428315394e-21	2.97500618467734e-18	36.8001606256705	ARNTL2	56938	up
212473_s_at	1.23048304242355	9.38837961940123	10.7808805807084	8.56546591460552e-21	3.41837115971574e-18	36.649537950646	MICAL2	9645	normal
209596_at	1.85124193612806	9.67158463612346	10.7618174142955	9.66645261719278e-21	3.82980649887692e-18	36.5309781219135	MXRA5	25878	up
209114_at	2.06784436483258	8.29278034496296	10.7600797345377	9.77357540965793e-21	3.84439018361905e-18	36.5201725515538	TSPAN1	10103	up
201005_at	1.28146916333485	10.2961343238827	10.7588842715266	9.84795908761426e-21	3.84597973653793e-18	36.5127388530137	CD9	928	normal
1555778_a_at	3.44819354960065	8.67345575620988	10.7450452002578	1.07512834318423e-20	4.16898171373032e-18	36.4266932548089	POSTN	10631	up
203256_at	1.65143108098452	7.22772737027778	10.7397651895203	1.11173162101471e-20	4.28055819570278e-18	36.3938688883371	CDH3	1001	up
244780_at	1.87855896723871	6.69397007542593	10.7330032318288	1.16042974812612e-20	4.43681793558012e-18	36.3518353571416	SGPP2	130367	up
200923_at	1.45218940681936	9.46460292116667	10.7080811934557	1.35901844790318e-20	5.16002316938238e-18	36.1969516125771	LGALS3BP	3959	normal
214974_x_at	3.63799623282549	7.56422975949383	10.6980711731028	1.4480192669263e-20	5.46003127028934e-18	36.1347581613355	CXCL5	6374	up
212488_at	2.38379825749096	9.47178935598765	10.6741291796795	1.68519246685641e-20	6.31081494009413e-18	35.9860416730827	COL5A1	1289	up
224596_at	1.02067723210645	9.51236266183333	10.6680048350122	1.75184849036827e-20	6.48092380017421e-18	35.9480087804666	SLC44A1	23446	normal
236436_at	-0.835782062303226	6.27024908612963	-10.6667186612671	1.76617767942562e-20	6.48092380017421e-18	35.9400219441917	SLC25A45	283130	normal
212202_s_at	0.773021585928388	8.57954826392593	10.6577277998776	1.86966341342365e-20	6.81492314192921e-18	35.8841952108268	TMEM87A	25963	normal
203757_s_at	3.63489749606548	9.65474544652469	10.6377818572072	2.1213481883449e-20	7.68110676806341e-18	35.7603730267412	CEACAM6	4680	up
202286_s_at	2.46938946666516	10.5486264119506	10.6000421384714	2.69367210302565e-20	9.62591648581225e-18	35.5261949210573	TACSTD2	4070	up
60474_at	1.81502030269516	7.17745512975309	10.5811600569918	3.03544031019904e-20	1.07767986337748e-17	35.4090828645498	FERMT1	55612	up
202311_s_at	2.86522675511194	8.0807898625679	10.5751733170007	3.1525829949181e-20	1.11204822740095e-17	35.3719588500773	COL1A1	1277	up
210844_x_at	0.756066634747413	10.4025270270494	10.5615876828568	3.43541128625757e-20	1.18880450681097e-17	35.2877272103336	CTNNA1	1495	normal
219580_s_at	2.80842605482193	7.85242108189506	10.5483463948746	3.73540215884861e-20	1.27645695646905e-17	35.2056485874919	TMC5	79838	up
228754_at	1.87362140086097	8.61401823941358	10.5447299665505	3.82178445030747e-20	1.29786375664945e-17	35.1832345917494	SLC6A6	6533	up
238617_at	2.15862417895678	6.45192361948765	10.543550269534	3.85039154249484e-20	1.29950714559201e-17	35.175923324608	KIF26B	55083	up
204602_at	2.44571428042291	6.05767689048765	10.5382603663654	3.9813180648721e-20	1.33545132022627e-17	35.1431404846557	DKK1	22943	up
205076_s_at	1.83576341173516	7.66546323054938	10.5319950595606	4.14214153218128e-20	1.37255508043643e-17	35.1043165605178	MTMR11	10903	up
204679_at	1.80281955908064	8.49988971309877	10.525941929503	4.30366935575114e-20	1.41748868690177e-17	35.0668112811863	KCNK1	3775	up
202604_x_at	1.06664849800032	6.62335020397531	10.522809499371	4.38970966493676e-20	1.437169915751e-17	35.0474041938155	ADAM10	102	normal
208659_at	1.12755306135677	10.4828323361481	10.5207436129685	4.44739130681869e-20	1.44414182088376e-17	35.0346054766646	CLIC1	1192	normal
222108_at	1.59084347282968	8.51260139151235	10.5201597073479	4.46383114274083e-20	1.44414182088376e-17	35.0309881062565	AMIGO2	347902	up
226552_at	0.986142817573228	6.88493051640123	10.512353130388	4.68953625355162e-20	1.50823761566432e-17	34.9826287781376	IER5L	389792	normal
205466_s_at	2.11530301934742	7.09363494535802	10.5039584210597	4.94496068832493e-20	1.57189375368701e-17	34.9306332775997	HS3ST1	9957	up
202949_s_at	1.70401310976839	9.17808747175309	10.501751891448	5.01437101625901e-20	1.58474413476278e-17	34.9169676126463	FHL2	2274	up
203083_at	2.52823940736807	9.7083191427284	10.4857425647632	5.54793553483428e-20	1.73333357352608e-17	34.8178327212114	THBS2	7058	up
217733_s_at	1.12758151498064	12.7436146946296	10.4807466751985	5.7257599164526e-20	1.77872683768208e-17	34.7869021430582	TMSB10	9168	normal
200661_at	0.927730360350326	9.09038858265432	10.4782096925252	5.81822644874949e-20	1.79724028861796e-17	34.7711961823141	CTSA	5476	normal
201474_s_at	1.39687559856581	7.04765912377778	10.4738838223915	5.9793408061513e-20	1.83663178975462e-17	34.7444171593357	ITGA3	3675	normal
218686_s_at	0.7747349817671	7.54949604683951	10.4386254937386	7.46978919524805e-20	2.23175259153108e-17	34.5262280189345	RHBDF1	64285	normal
205483_s_at	1.70643403662645	8.73685277929012	10.4373987369914	7.52783767531951e-20	2.23687241792442e-17	34.5186389134781	ISG15	9636	up
221729_at	2.30500235711613	9.82434926016667	10.4175099684272	8.53424213829334e-20	2.52221453465507e-17	34.3956237917848	COL5A2	1290	up
203892_at	1.47805311567452	7.57727868990123	10.4139169194387	8.72987048191317e-20	2.56615950859464e-17	34.3734048881666	WFDC2	10406	normal
205308_at	0.947128268366126	7.10115533822222	10.4118243926893	8.84585478806182e-20	2.58634818469134e-17	34.3604656612521	ZC2HC1A	51101	normal
205927_s_at	2.94931267241065	9.74923530595062	10.4081720144926	9.05199210074687e-20	2.63254078781029e-17	34.3378821948879	CTSE	1510	up
202117_at	0.750578138992907	10.0562313952716	10.3854032368549	1.04495202679625e-19	3.00698695079395e-17	34.1971314364761	ARHGAP1	392	normal
206571_s_at	1.04397951443936	7.64160722111728	10.3786474976595	1.09041556818075e-19	3.12138592619281e-17	34.1553804158249	MAP4K4	9448	normal
206200_s_at	0.63140249193839	10.4380947171049	10.3687611412043	1.16052530161447e-19	3.30477712842557e-17	34.0942912590222	ANXA11	311	normal
202071_at	1.04775370878677	9.30561765553704	10.3664687387487	1.17741365343288e-19	3.33549696898667e-17	34.0801277785478	SDC4	6385	normal
202489_s_at	2.14045235707903	9.04043544745679	10.3466497638204	1.33402513504805e-19	3.75968166282228e-17	33.9577024554737	FXYD3	5349	up
212666_at	0.910300835380329	7.42038478012346	10.3216128436766	1.56188780357077e-19	4.33483328224528e-17	33.803109879335	SMURF1	57154	normal
227475_at	2.05813999994258	8.91754579576543	10.3206015516121	1.57186574638256e-19	4.34049291330638e-17	33.7968671071693	FOXQ1	94234	up
212531_at	2.83689472022323	9.56894473548148	10.3179355544104	1.59847555361933e-19	4.39179150221793e-17	33.7804103065373	LCN2	3934	up
203780_at	1.40598631512839	7.9033064620679	10.3126201744393	1.65287717824195e-19	4.51855298601892e-17	33.747601755022	MPZL2	10205	normal
227041_at	1.06009715681064	6.67726728991358	10.2830120348613	1.99147924397323e-19	5.41712077931523e-17	33.5649101821511	SESTD1	91404	normal
229459_at	1.72599503271549	5.43015580110494	10.2664669941253	2.20995120168656e-19	5.95217152473954e-17	33.462867649567	FAM19A5	25817	up
223675_s_at	0.605453685017423	7.65799890142593	10.2619500190847	2.27364248970979e-19	6.06397088414062e-17	33.435014668705	VEZT	55591	normal
203935_at	1.07800613391032	8.40118739533951	10.2609612660577	2.28782664797023e-19	6.07218067853264e-17	33.4289180596225	ACVR1	90	normal
205068_s_at	1.03794055389194	6.80589462287037	10.2435830192092	2.55203247438143e-19	6.67619021707199e-17	33.3217839266939	ARHGAP26	23092	normal
211571_s_at	2.50206049932549	8.6617231627716	10.2284696698434	2.80640575022326e-19	7.26724398804861e-17	33.2286425530673	VCAN	1462	up
223312_at	-0.568206354008064	6.74156012429012	-10.2278226318649	2.81784311927994e-19	7.26724398804861e-17	33.2246555794421	PRADC1	84279	normal
231807_at	1.08102581755	8.04074121587654	10.223123191259	2.9023189870598e-19	7.44996669565703e-17	33.1956997181546	KIAA1217	56243	normal
212657_s_at	2.05496614922774	7.21980119701235	10.2075142463891	3.20143940072159e-19	8.06629950389185e-17	33.0995439946405	IL1RN	3557	up
211945_s_at	0.915680562732259	11.9792682937346	10.186521447161	3.65273687728793e-19	9.07788130753262e-17	32.9702701141523	ITGB1	3688	normal
223000_s_at	0.930068775225802	10.3361038296914	10.1850886830553	3.68575464223869e-19	9.11002103536922e-17	32.9614491577104	F11R	50848	normal
201874_at	0.77086935119129	8.30092191185185	10.1845177919132	3.6989934519469e-19	9.11002103536922e-17	32.9579344811417	MPZL1	9019	normal
209627_s_at	1.39614028027678	7.06029471872839	10.1831589262336	3.73069617735905e-19	9.11281476341525e-17	32.9495688253368	OSBPL3	26031	normal
242979_at	1.10172525294193	5.53762493038889	10.183040909552	3.73346228990401e-19	9.11281476341525e-17	32.9488422840861	IRS1	3667	normal
236044_at	1.97753174733258	6.04610451264198	10.1669299817854	4.13091899328493e-19	1.00381331536824e-16	32.8496758157195	PLPP4	196051	up
201250_s_at	1.64375980752194	7.59733931961111	10.158702235998	4.34989171759444e-19	1.04771070334571e-16	32.7990448965856	SLC2A1	6513	up
202324_s_at	0.66842913164613	9.00798586507407	10.1577174440772	4.37686437523508e-19	1.04958359524552e-16	32.7929853819411	ACBD3	64746	normal
209369_at	1.57662840070742	8.53648665866667	10.1556200485394	4.43486725478822e-19	1.05424507458933e-16	32.7800803298857	ANXA3	306	up
225803_at	1.38829619452903	7.22218614695679	10.1421014382546	4.82754941666703e-19	1.13769941532875e-16	32.6969153245045	FBXO32	114907	normal
227415_at	1.27465550944548	7.68212231261111	10.1251936472334	5.36779568161499e-19	1.24886905911617e-16	32.5929337064995	DGKH	160851	normal
209679_s_at	1.16765115658742	7.5648520062037	10.1235612415702	5.42304240594747e-19	1.25637645569991e-16	32.5828965043426	SMAGP	57228	normal
209546_s_at	1.05537267763484	7.83198983696914	10.1105825049215	5.88294138211307e-19	1.35146983221442e-16	32.5031063080809	APOL1	8542	normal
235521_at	1.70781803212581	6.07061168408025	10.0929040097662	6.57251962166696e-19	1.49811008273798e-16	32.3944587384817	HOXA3	3200	up
222608_s_at	2.08554655968129	5.36083297889506	10.0707504103569	7.55143400542432e-19	1.71317283919741e-16	32.2583668503025	ANLN	54443	up
200916_at	1.01976375088968	10.3666454181358	10.0537517638135	8.39995636135893e-19	1.89780005808801e-16	32.153986967993	TAGLN2	8407	normal
221474_at	0.783119660180656	11.2757641020617	10.051094911382	8.54090542446111e-19	1.91905269956503e-16	32.13767613749	MYL12B	103910	normal
222396_at	1.37270249224968	7.8845458732284	10.0506245564804	8.56610273196135e-19	1.91905269956503e-16	32.1347886551566	JPT1	51155	normal
200644_at	1.31234944981935	9.46054444055556	10.0498437347599	8.60809568120265e-19	1.91905269956503e-16	32.1299953006469	MARCKSL1	65108	normal
206023_at	2.08723969841452	5.82557887735802	10.0421344449304	9.03387681117434e-19	1.99970532247351e-16	32.0826734984755	NMU	10874	up
204463_s_at	2.27797922967161	6.5742890608642	10.0380711011462	9.26667439239868e-19	2.03476073254778e-16	32.0577347978657	EDNRA	1909	up
220092_s_at	1.25319672783548	5.16539174862346	10.0372844114473	9.31243152533469e-19	2.0366287745907e-16	32.0529067637858	ANTXR1	84168	normal
218211_s_at	1.72592730745516	8.59059601867901	10.0290017580033	9.80806442480532e-19	2.12799969216758e-16	32.0020799934414	MLPH	79083	up
226246_at	0.728911629306131	6.97361035017284	10.0254194315261	1.00304926728791e-18	2.16765686517654e-16	31.9800998408048	KCTD1	284252	normal
201037_at	1.32677428647064	8.46904750754938	10.0220641071171	1.0243382769278e-18	2.20494863350502e-16	31.9595141068628	PFKP	5214	normal
226237_at	2.96940488489064	8.25457280324691	10.0134089177298	1.08135587917995e-18	2.30949737086578e-16	31.9064195611256	COL8A1	1295	up
232164_s_at	1.95749146531323	7.05934828910494	10.0063263889502	1.13035798048117e-18	2.39543885979876e-16	31.8629800667511	EPPK1	83481	up
210840_s_at	0.772535737363553	8.94217517225926	9.9992719604344	1.18136479073743e-18	2.48427384359881e-16	31.819719831549	IQGAP1	8826	normal
208056_s_at	-1.08830412258903	5.5465792823642	-9.99745458777889	1.19487268941115e-18	2.5030522717837e-16	31.8085761839593	CBFA2T3	863	normal
228664_at	-0.701928116379677	6.93176145898148	-9.99501283179973	1.21326402156281e-18	2.53187825873841e-16	31.7936047072581	TRIM52-AS1	100507602	normal
214156_at	-1.43769620677613	4.94757431670988	-9.99205374524647	1.23593033250036e-18	2.55963980793398e-16	31.7754623638646	MYRIP	25924	normal
201579_at	1.18985914905935	8.95115292679012	9.97112526883183	1.40874810527133e-18	2.86331980132751e-16	31.6471835749747	FAT1	2195	normal
213349_at	0.696766733563869	6.42365979696914	9.96360262201281	1.47658180267234e-18	2.99007815041149e-16	31.6010894032582	TMCC1	23023	normal
208702_x_at	0.870179680869031	9.34742224152469	9.96240409488453	1.48768582063301e-18	3.0014473152439e-16	31.5937463024301	APLP2	334	normal
218788_s_at	0.992812685650962	7.50468479445062	9.96025090927659	1.50784389779367e-18	3.03093254087754e-16	31.5805547393861	SMYD3	64754	normal
208949_s_at	1.27153466646355	11.7737043330679	9.95858325376022	1.52364327805198e-18	3.05147238928542e-16	31.5703382443916	LGALS3	3958	normal
218606_at	0.776597908685154	9.02139446046914	9.95307532336886	1.57700688093695e-18	3.13537640782645e-16	31.5365980254564	ZDHHC7	55625	normal
220230_s_at	0.923610337436129	6.04486101240741	9.93838558771464	1.72861046922442e-18	3.42433976104512e-16	31.4466334874416	CYB5R2	51700	normal
244056_at	2.11500683178032	6.15182446841358	9.92601237909408	1.86751459263713e-18	3.68615019322871e-16	31.3708800827877	SFTA2	389376	up
207426_s_at	1.36906675906194	5.75369105145062	9.90085838260618	2.18511398136031e-18	4.28211852798835e-16	31.2169461514882	TNFSF4	7292	normal
201876_at	1.02087774773162	9.48785078026543	9.89237358302346	2.30395179544574e-18	4.49887730057128e-16	31.1650428405011	PON2	5445	normal
1559529_at	0.91015766384387	6.19950724093827	9.88862927730708	2.3584215527593e-18	4.58885047676565e-16	31.1421414867091	PTK2	5747	normal
212792_at	1.26176341862032	7.007567162	9.88743288979327	2.37609484002781e-18	4.60684345313902e-16	31.1348244376786	DPY19L1	23333	normal
1552502_s_at	1.41904682695871	4.42009376611728	9.88455198263816	2.41919547581092e-18	4.67383436890326e-16	31.1172058104217	RHBDL2	54933	normal
209365_s_at	1.30986551030612	7.82881537746296	9.88047294042334	2.48155652101054e-18	4.777433196699e-16	31.0922618955112	ECM1	1893	normal
91826_at	1.37389411608065	7.43994075312346	9.87850773815603	2.5121699349585e-18	4.81939969101248e-16	31.0802452839326	EPS8L1	54869	normal
209205_s_at	0.989048537719356	8.8751958967963	9.87556135898568	2.55877417647602e-18	4.8745985400288e-16	31.0622301437969	LMO4	8543	normal
209218_at	1.41027641536	7.4352378216358	9.86529175554701	2.72804917167279e-18	5.16111032737749e-16	30.9994484256799	SQLE	6713	normal
201015_s_at	1.20904893051097	8.69026410594445	9.85925363450616	2.83273697082229e-18	5.33123302734075e-16	30.9625425670344	JUP	3728	normal
201666_at	1.83937881130258	11.7403912765	9.85073809576824	2.98721405120335e-18	5.59335370717614e-16	30.9105036157853	TIMP1	7076	up
234995_at	0.875055502909682	5.4942129061358	9.82741070457318	3.45472131833571e-18	6.40294535864423e-16	30.7680042844667	SPICE1	152185	normal
204401_at	1.36749781769936	6.44488110045062	9.81928832482639	3.63405771182196e-18	6.68996987858133e-16	30.7184066289481	KCNN4	3783	normal
202998_s_at	1.54015501683001	7.93240106835185	9.81426943440259	3.74947588364357e-18	6.85627404475626e-16	30.6877648052065	LOXL2	4017	up
231766_s_at	2.30939630629613	6.91457518397531	9.80678296996263	3.92845999798022e-18	7.15961834631895e-16	30.6420648365281	COL12A1	1303	up
202827_s_at	1.05483359769129	6.96514840426543	9.80486517778789	3.97566331420081e-18	7.2215744752136e-16	30.6303593465244	MMP14	4323	normal
227801_at	1.33458326206032	5.29857652664198	9.79645155205362	4.18951739486002e-18	7.58482991933681e-16	30.579012359595	TRIM59	286827	normal
1555420_a_at	1.16614500642387	6.36819007257407	9.77606539094341	4.75639998347586e-18	8.58271185137104e-16	30.4546441059969	KLF7	8609	normal
208636_at	1.06352875737935	10.2850656960309	9.77502266495505	4.7873662839939e-18	8.61017274925548e-16	30.448284556379	ACTN1	87	normal
78383_at	-0.624366494147425	7.11865816053704	-9.77073841049162	4.91671927981582e-18	8.78502047790621e-16	30.4221568081354	SMIM27	100129250	normal
226899_at	1.15783348003774	6.75533058024691	9.76356788610817	5.14105142725348e-18	9.15592790830893e-16	30.3784333794603	UNC5B	219699	normal
223077_at	0.901584039712254	7.98451667481481	9.76111949472147	5.21996175780635e-18	9.26627951649553e-16	30.3635057533483	TMOD3	29766	normal
205542_at	1.61154271968065	7.74626965951235	9.75036918727905	5.58096243222729e-18	9.87005266518107e-16	30.297973169851	STEAP1	26872	up
219010_at	1.79510386548451	8.65576547829012	9.73797341813262	6.02818262488029e-18	1.0530060224132e-15	30.2224325675251	C1orf106	55765	up
226000_at	1.11034668504645	8.32457466099383	9.73579657439776	6.11032539721977e-18	1.06395554488214e-15	30.2091692434358	CTTNBP2NL	55917	normal
222662_at	1.06261652812839	7.24165212642593	9.73089122741814	6.29953703158035e-18	1.0899594531698e-15	30.1792841263046	PPP1R3B	79660	normal
239272_at	1.69249757779484	5.68545821737654	9.72300057293344	6.61621698699966e-18	1.14114089515523e-15	30.1312194531536	MMP28	79148	up
223174_at	0.688791097282909	7.7587350220679	9.71712600752153	6.86223498197081e-18	1.17247718012267e-15	30.0954418917725	BTBD10	84280	normal
226663_at	1.00205744766838	8.85645916749383	9.70929023487129	7.20462178749591e-18	1.22714235586087e-15	30.0477286547894	ANKRD10-IT1	100505494	normal
243409_at	1.28053390790194	5.51704685232716	9.70877324361358	7.22780106632615e-18	1.22726715310988e-15	30.0445809596677	FOXL1	2300	normal
204259_at	2.56950177025612	10.0960090093457	9.70455719049366	7.41962117912994e-18	1.25206107397818e-15	30.0189131675545	MMP7	4316	up
212886_at	-1.19894867333871	6.90204647217284	-9.70031865248506	7.61757448321265e-18	1.27757940144065e-15	29.9931113571209	CCDC69	26112	normal
202185_at	0.61084994520226	8.51014113787654	9.69880110983174	7.68971996473731e-18	1.285735287682e-15	29.9838741211185	PLOD3	8985	normal
213627_at	0.446845112551613	7.45529093543827	9.69711108530207	7.77086654016793e-18	1.29534185391366e-15	29.9735874288158	MAGED2	10916	normal
213338_at	1.65424653618387	6.53975746616667	9.69575122119051	7.83677916458007e-18	1.29841182067702e-15	29.965310661371	TMEM158	25907	up
213857_s_at	1.08900385143	9.65691597564815	9.69310670276186	7.9665573335384e-18	1.31592604897647e-15	29.9492157407387	CD47	961	normal
201189_s_at	1.10496432563871	8.65923192288272	9.68546962027173	8.3534816776048e-18	1.37155138355268e-15	29.9027416864746	ITPR3	3710	normal
237159_x_at	1.24226082182581	5.0412477020679	9.68191216463029	8.5400502974044e-18	1.39798577847481e-15	29.8810966654786	AP1S3	130340	normal
200824_at	0.743976577007739	10.1371872966543	9.68040358501299	8.62041439696406e-18	1.4069288273254e-15	29.8719184663307	GSTP1	2950	normal
225415_at	0.746896149100319	8.92977200982716	9.67443625196683	8.94575157923793e-18	1.45136192164639e-15	29.8356168269282	DTX3L	151636	normal
228531_at	1.57118543954097	7.23747133040123	9.66578051751004	9.43950856544858e-18	1.5224340142062e-15	29.782970871884	SAMD9	54809	up
208683_at	0.836356072821932	11.0959543665123	9.65962690724165	9.80695041429413e-18	1.56672444763145e-15	29.7455507822122	CAPN2	824	normal
229030_at	2.43187186058936	6.67412219058025	9.65937605800935	9.82222745366328e-18	1.56672444763145e-15	29.7440254999366	CAPN8	388743	up
208890_s_at	0.823525120188711	8.72035615978395	9.65889066966656	9.85185555013022e-18	1.56672444763145e-15	29.741074137901	PLXNB2	23654	normal
202043_s_at	1.05438013831935	8.21865734281482	9.65880003844046	9.85739753059385e-18	1.56672444763145e-15	29.7405230668045	SMS	6611	normal
202668_at	1.70824224177484	8.42117957075926	9.65826163908024	9.89038400257265e-18	1.56741085605988e-15	29.7372494289404	EFNB2	1948	up
217388_s_at	2.16091478362226	7.00657753104938	9.65621717844819	1.00166476256255e-17	1.58283297378923e-15	29.7248188960792	KYNU	8942	up
230229_at	1.01514976553193	7.35115408549383	9.65288441749981	1.02259252352776e-17	1.61124628887263e-15	29.7045568323064	DLG1	1739	normal
226873_at	0.975242852832578	7.35366696968519	9.62357505271036	1.22643271949214e-17	1.90497752665433e-15	29.5264445902323	MINDY2	54629	normal
200863_s_at	0.764374973406136	10.381293657321	9.6222938570363	1.23621235038991e-17	1.91472833590845e-15	29.5186620431941	RAB11A	8766	normal
201829_at	0.934277260918384	9.20193411654321	9.61354073506638	1.30513633921836e-17	2.0157720154453e-15	29.4654990399715	NET1	10276	normal
220070_at	-0.556590820754193	5.86984391356173	-9.61306019772312	1.30902908743064e-17	2.01608916493719e-15	29.4625808162732	KDM8	79831	normal
220030_at	1.7614893669558	4.66167557817901	9.61034159911074	1.33127068591117e-17	2.04458496494926e-15	29.446071944074	STYK1	55359	up
207714_s_at	1.39739782247161	8.46908268848765	9.60424551845694	1.38252171869715e-17	2.11143505502142e-15	29.4090575833696	SERPINH1	871	normal
238593_at	1.38383534819032	6.08616447544444	9.60144181370537	1.4067480256109e-17	2.14244981337816e-15	29.3920360589713	C11orf80	79703	normal
219439_at	1.36620417085032	6.78635173114198	9.59870163683347	1.43083374927077e-17	2.17307875670498e-15	29.3754014934874	C1GALT1	56913	normal
228617_at	1.56065718955419	8.50624180925309	9.59368798690827	1.47597077828185e-17	2.22924591996023e-15	29.3449688130328	XAF1	54739	up
201928_at	0.584079589910319	8.20283724594444	9.59291436550675	1.48306070207027e-17	2.23378357811823e-15	29.3402733351641	PKP4	8502	normal
224777_s_at	0.61065310595742	8.97027102202469	9.59177831164984	1.49353367515769e-17	2.24337784860567e-15	29.3333782644973	PAFAH1B2	5049	normal
235296_at	1.0879487211371	5.65468026326543	9.57983353615992	1.60820696087343e-17	2.40900590645903e-15	29.2608948399513	EIF5A2	56648	normal
206482_at	1.66901680681097	6.38097849428395	9.57882517793864	1.61827962179591e-17	2.41747099239594e-15	29.2547770147915	PTK6	5753	up
215076_s_at	1.77809457875065	12.6208046105617	9.57477640119612	1.65935991211424e-17	2.47208455571787e-15	29.2302143591127	COL3A1	1281	up
214435_x_at	1.05218151580742	7.85370463416667	9.57234183514165	1.68456001590003e-17	2.49602490160797e-15	29.215445953438	RALA	5898	normal
228707_at	1.85136369424	6.13439287570988	9.5645633289877	1.76765662517848e-17	2.61207097247657e-15	29.1682672518793	CLDN23	137075	up
205376_at	1.50415037591871	6.66975643853086	9.55523829799282	1.87266935631289e-17	2.74499187818786e-15	29.1117220875233	INPP4B	8821	up
217947_at	0.768540536005805	10.5924920830494	9.55422333055913	1.88446762686099e-17	2.75490020049798e-15	29.1055684221254	CMTM6	54918	normal
204068_at	0.70055211984709	7.92734223026543	9.54614750340101	1.98101877749685e-17	2.86540216030795e-15	29.0566116391535	STK3	6788	normal
212581_x_at	0.844937438251611	12.4589034984568	9.54304430261907	2.0194154651621e-17	2.91323326009862e-15	29.0378025900002	GAPDH	2597	normal
218464_s_at	0.527510416949029	7.79576934303704	9.53622745869091	2.10638315166305e-17	3.02274275110701e-15	28.9964903243927	FAM222B	55731	normal
219073_s_at	1.6708547375029	7.32658418516049	9.53385968435287	2.13745501612686e-17	3.0593024347313e-15	28.9821427296118	OSBPL10	114884	up
205361_s_at	0.736538978609679	8.34692324979012	9.52959871913248	2.19452470533109e-17	3.12462599645774e-15	28.9563257368278	PFDN4	5203	normal
225365_at	0.864059098443217	9.01891887445062	9.52583552346847	2.24618750105774e-17	3.18161403161482e-15	28.9335273249384	ZDHHC20	253832	normal
224578_at	0.612435383326771	8.82727892682099	9.51323206216649	2.42819269626499e-17	3.43052805344415e-15	28.8571902369842	RCC2	55920	normal
218400_at	1.21045644206452	7.34903359254321	9.50665359486623	2.52894844549142e-17	3.55450530224277e-15	28.8173565548065	OAS3	4940	normal
200755_s_at	0.947860201808391	8.70970063895679	9.49779758439507	2.67118939195729e-17	3.74480205141705e-15	28.7637439557938	CALU	813	normal
201884_at	3.63973891288419	8.11456108908642	9.49447173120376	2.7266408415329e-17	3.80303795945947e-15	28.7436134337723	CEACAM5	1048	up
211026_s_at	1.54689313442259	8.41813268787654	9.49153050975938	2.7766333113086e-17	3.86291161058009e-15	28.7258126102326	MGLL	11343	up
223095_at	0.890528970718385	7.9643476636358	9.48855043329492	2.82821679336386e-17	3.91475324499162e-15	28.7077781844529	MARVELD1	83742	normal
202180_s_at	0.932002475771609	8.58445088927778	9.47590171182232	3.05798880263036e-17	4.22210953999533e-15	28.631249828004	MVP	9961	normal
223158_s_at	0.960310030203225	7.39535503535802	9.46436035641984	3.28381429420275e-17	4.51111925968681e-15	28.561446126316	NEK6	10783	normal
239118_at	-0.349791246560646	3.32414929351235	-9.46186739586121	3.33473212271944e-17	4.56810784073702e-15	28.5463714754357	KCNA2	3737	normal
217841_s_at	0.463949243596457	7.65802128316667	9.46151423964054	3.34200847973444e-17	4.56810784073702e-15	28.5442360693891	PPME1	51400	normal
1569149_at	1.0049012422629	6.10136210919136	9.45334986588991	3.51470233310055e-17	4.79091489620753e-15	28.4948753154603	PDLIM7	9260	normal
228280_at	1.07498283125	7.85227091141975	9.45298894627146	3.52253825016082e-17	4.79091489620753e-15	28.492693517312	ZC3HAV1L	92092	normal
209129_at	0.69664886174903	8.05610379294444	9.45241690032569	3.53499356271648e-17	4.79592488936783e-15	28.48923548551	TRIP6	7205	normal
201681_s_at	0.713879933309031	8.10842596987037	9.44662543850683	3.66358754364586e-17	4.93366130415855e-15	28.4542292632503	DLG5	9231	normal
229997_at	0.610825161935808	7.28731800787037	9.43270471603153	3.99204958303802e-17	5.3235441695757e-15	28.3701107953101	VANGL1	81839	normal
201925_s_at	1.77303256433193	9.25414549814198	9.43024558904719	4.05304681401083e-17	5.39173563396696e-15	28.3552547146428	CD55	1604	up
202052_s_at	1.15114990451419	8.33674896303704	9.42657318486395	4.14586992799718e-17	5.50183102702053e-15	28.3330710209385	RAI14	26064	normal
212800_at	0.786280534064192	5.09829986758642	9.4203816656916	4.30718081197828e-17	5.67410879127287e-15	28.2956757839705	STX6	10228	normal
232530_at	1.34131779372097	5.45524235137037	9.41866720220475	4.35294272523193e-17	5.69641888673332e-15	28.2853220819011	PLD1	5337	normal
211978_x_at	0.60743166123226	12.5940255515432	9.41783219334052	4.3754054270664e-17	5.69641888673332e-15	28.2802796291952	PPIA	5478	normal
210117_at	1.13854268438484	5.82909710580864	9.41781571400012	4.37584989927388e-17	5.69641888673332e-15	28.2801801150078	SPAG1	6674	normal
41660_at	1.08942246698871	6.25541286047531	9.41108501317559	4.56119615114837e-17	5.92359618916953e-15	28.2395394072079	CELSR1	9620	normal
209211_at	2.03027057026194	7.24751243469136	9.4078891027407	4.65191886772801e-17	6.02710104485851e-15	28.2202450440726	KLF5	688	up
230075_at	-0.788205661359998	3.67706637895679	-9.40602787222948	4.70557904190667e-17	6.08221120842191e-15	28.209009275823	RAB39B	116442	normal
202734_at	0.786846100644837	7.11299746667901	9.40437498472605	4.75374879939106e-17	6.11555801427544e-15	28.1990317517292	TRIP10	9322	normal
226545_at	1.72788664176871	6.79806340211111	9.39793651865926	4.94610847685796e-17	6.34808640779833e-15	28.1601712337753	CD109	135228	up
202820_at	1.29526203531677	9.22219319364815	9.39442221770065	5.05435198628334e-17	6.47181955152323e-15	28.1389632478	AHR	196	normal
225436_at	1.57083300598387	7.63203639870988	9.38973755635598	5.20231801936667e-17	6.6173456556692e-15	28.1106959406604	ABHD17C	58489	up
211297_s_at	0.791275437397093	7.5130451831358	9.38967527616365	5.20431391300916e-17	6.6173456556692e-15	28.1103201683813	CDK7	1022	normal
218412_s_at	0.713519446407743	7.42419115275309	9.3871149814857	5.28702665799593e-17	6.70691838807257e-15	28.0948730541955	GTF2IRD1	9569	normal
202006_at	1.06368580206581	8.98266196538889	9.38389801868202	5.39281066126446e-17	6.82527599316283e-15	28.0754657550695	PTPN12	5782	normal
229802_at	2.52256861481452	6.77576215019136	9.38050770816092	5.50657520288263e-17	6.95316395421728e-15	28.0550147514716	WISP1	8840	up
205016_at	1.01662072923484	7.34534228366667	9.37116587884658	5.8325555522682e-17	7.3016079183808e-15	27.9986740494572	TGFA	7039	normal
210004_at	2.19646725744387	6.05648760709259	9.37107151354807	5.83594450906705e-17	7.3016079183808e-15	27.998105013571	OLR1	4973	up
203700_s_at	1.26174922073097	5.81022171529012	9.34703412570635	6.76624942800943e-17	8.38876842350149e-15	27.853210238168	DIO2	1734	normal
238071_at	-0.499332643629031	5.68132429519753	-9.34014830978188	7.05896384549251e-17	8.69680990527021e-15	27.8117231999116	LCN10	414332	normal
213798_s_at	1.01641501677323	10.2961469691173	9.34006848587168	7.06242999165976e-17	8.69680990527021e-15	27.8112423131147	CAP1	10487	normal
232245_at	-0.856422003721614	5.07917610459877	-9.33615395705701	7.23450254493287e-17	8.88868374481359e-15	27.7876613109284	SLC25A34	284723	normal
214782_at	0.961860946901942	5.77315268750617	9.33467348128424	7.30066219313512e-17	8.94985886568751e-15	27.7787437220225	CTTN	2017	normal
225040_s_at	0.74135323754516	7.69477983662963	9.33083098769058	7.47519850684167e-17	9.14332166356976e-15	27.7556005377455	RPE	6120	normal
218634_at	0.644486104789999	7.14590944538272	9.3219332149279	7.89546235502755e-17	9.63581259511453e-15	27.7020203181869	PHLDA3	23612	normal
213272_s_at	0.65709271292968	6.24970622104938	9.31494225695398	8.24208691123056e-17	1.00141355971451e-14	27.6599329935213	TMEM159	57146	normal
210845_s_at	1.44275003506677	8.22014540930247	9.31347028289429	8.31697780417979e-17	1.00827219832268e-14	27.6510725223393	PLAUR	5329	normal
201169_s_at	1.26124434442935	7.0825427412037	9.31045074266627	8.47273131868986e-17	1.02488182488798e-14	27.6328978469228	BHLHE40	8553	normal
204725_s_at	0.962127563842259	7.42941228807407	9.30575494715677	8.72073478256138e-17	1.05023386395714e-14	27.6046372057471	NCK1	4690	normal
205618_at	1.0456214583158	6.64841275391358	9.30319881581781	8.85875659711131e-17	1.06447669232621e-14	27.5892554433666	PRRG1	5638	normal
218728_s_at	0.966219587130322	7.77353043711728	9.3028466833232	8.87794004025148e-17	1.06447669232621e-14	27.5871365504864	CNIH4	29097	normal
209194_at	0.717537596516449	8.78072730198766	9.28896191522143	9.66822339467508e-17	1.15417055481192e-14	27.5036064100795	CETN2	1069	normal
202239_at	0.888532513168391	9.1298157364321	9.28568515641347	9.86471140761835e-17	1.17506121178983e-14	27.4838989694894	PARP4	143	normal
227889_at	1.18084560847129	6.87410780810494	9.2849239260899	9.91092369491574e-17	1.17799946308591e-14	27.4793209904804	LPCAT2	54947	normal
200752_s_at	0.635326724830644	7.35314915405556	9.28184113522843	1.0100284643354e-16	1.19790252250624e-14	27.4607824702545	CAPN1	823	normal
221843_s_at	0.708302322113872	6.23544418964198	9.28024070910636	1.0200006196785e-16	1.2045039715102e-14	27.4511589478864	TLDC1	57707	normal
221558_s_at	2.13233043929904	7.20409052346296	9.2793369090873	1.02567535914239e-16	1.20859483321359e-14	27.4457245260981	LEF1	51176	up
225496_s_at	1.40629953760968	8.17148308461728	9.27328495581287	1.06449199150575e-16	1.25163655130273e-14	27.4093390482466	SYTL2	54843	normal
232105_at	1.38680936658097	5.41046523068519	9.26507918773735	1.11946724855856e-16	1.30783914134486e-14	27.3600157445555	BLACAT1	101669762	normal
201020_at	0.784022694602903	8.17184699168519	9.26291497522806	1.13443143971328e-16	1.32249550034804e-14	27.3470092516981	YWHAH	7533	normal
205173_x_at	1.29642908063903	8.32378439846296	9.26043442489892	1.15182782827618e-16	1.33991886193617e-14	27.3321027490797	CD58	965	normal
209955_s_at	2.10036619639226	7.83349462791975	9.25952418487837	1.15827779792996e-16	1.34171283919132e-14	27.3266330953189	FAP	2191	up
224825_at	0.649659289918713	7.83964536119753	9.25937744742932	1.15932093905525e-16	1.34171283919132e-14	27.3257513616008	DNTTIP1	116092	normal
224624_at	0.66845914328194	9.60489705054938	9.25917917636495	1.16073191209418e-16	1.34171283919132e-14	27.324559973117	LRRC8A	56262	normal
205339_at	0.925765778724838	5.87345466588272	9.24766977287864	1.24563359945008e-16	1.43077766911624e-14	27.2554143855274	STIL	6491	normal
227926_s_at	0.69985124362646	7.0159761602037	9.24697141186772	1.25097961139079e-16	1.43390587532058e-14	27.2512196406187	NBPF20	100288142	normal
218963_s_at	2.13657556444322	6.19212147080864	9.24199173796815	1.28976687969492e-16	1.47471867403315e-14	27.2213117120535	KRT23	25984	up
205499_at	1.65363505136387	6.50632595190123	9.24171207749478	1.29198032896548e-16	1.47471867403315e-14	27.2196322147655	SRPX2	27286	up
201904_s_at	0.722263048071937	7.84438532945679	9.23584758850843	1.33927690058324e-16	1.5255200945706e-14	27.1844166343847	CTDSPL	10217	normal
205366_s_at	1.03229821096355	6.09335149618519	9.23188259841574	1.37222623482607e-16	1.55980185840157e-14	27.1606111503574	HOXB6	3216	normal
213571_s_at	0.766876791896777	8.45652680464197	9.23036801901649	1.38502427470729e-16	1.57108303360209e-14	27.1515185521863	EIF4E2	9470	normal
203303_at	0.819384526063226	9.45575878091975	9.22475273825992	1.43351766622625e-16	1.62272419049524e-14	27.1178118193955	DYNLT3	6990	normal
209029_at	0.482923307889352	7.55203138641975	9.22366371166691	1.44311619999402e-16	1.63021442633622e-14	27.1112754608169	COPS7A	50813	normal
213391_at	0.718576778680972	7.24082024589506	9.22136671975028	1.46357173655596e-16	1.64991308651953e-14	27.0974896384281	DPY19L4	286148	normal
222603_at	0.852402447353868	6.90525599773457	9.21383576596419	1.53268224875749e-16	1.71720085964786e-14	27.052298537304	ERMP1	79956	normal
218051_s_at	1.12313916903452	6.59489946379012	9.21341461782221	1.53664151847092e-16	1.71811605362776e-14	27.0497716790283	NT5DC2	64943	normal
228141_at	1.52500765006226	6.62507723441975	9.21150159436709	1.5547545693365e-16	1.73482053221374e-14	27.0382941195708	GPX8	493869	up
226884_at	1.49155407564742	4.81879959119753	9.20908384361956	1.57795066239607e-16	1.75657070108871e-14	27.0237893877308	LRRN1	57633	normal
203502_at	0.999957410301935	6.15811497793827	9.20880244672798	1.58067267477942e-16	1.75657070108871e-14	27.0221012880383	BPGM	669	normal
219332_at	0.962731950060319	7.41799974722839	9.20785237571797	1.58989747057333e-16	1.76323821913989e-14	27.0164019290423	MICALL2	79778	normal
203417_at	1.38416618513322	8.04188542266667	9.20554162072019	1.61255808920388e-16	1.78474926168466e-14	27.0025407425235	MFAP2	4237	normal
232231_at	2.12678438258645	7.44289646048765	9.20159883321688	1.65196760129473e-16	1.82009815746993e-14	26.9788921729471	RUNX2	860	up
223960_s_at	-0.615458877871932	6.29823481366667	-9.20135032565784	1.65448337313682e-16	1.82009815746993e-14	26.9774017452279	CDIP1	29965	normal
203964_at	1.07914283928743	8.62416971743827	9.20065785272487	1.6615137631251e-16	1.82416194776837e-14	26.9732486935476	NMI	9111	normal
206858_s_at	1.75125098707226	6.53308880379012	9.19980951257156	1.6701671251416e-16	1.82998772679593e-14	26.968160970678	HOXC6	3223	up
209252_at	0.475979344334838	7.8994041702284	9.19873997421901	1.68114070300873e-16	1.83832735874005e-14	26.9617468673302	HARS2	23438	normal
201861_s_at	0.67791925022	8.83025893997531	9.19733685712612	1.69564567119387e-16	1.85048756631786e-14	26.9533326124569	LRRFIP1	9208	normal
215903_s_at	0.861300504592582	7.10286920732099	9.19047239935996	1.76842251721449e-16	1.9222366029563e-14	26.9121732873682	MAST2	23139	normal
209173_at	2.70449763120581	9.966014809	9.18845168276286	1.7904321464893e-16	1.94229915891473e-14	26.9000588537315	AGR2	10551	up
224724_at	1.73768189837033	8.68553735035185	9.1843817350605	1.83559249037729e-16	1.97950728622048e-14	26.875661519496	SULF2	55959	up
202023_at	1.13589419134903	8.42424689979012	9.17990299760668	1.88659922872103e-16	2.03050812658115e-14	26.848817529055	EFNA1	1942	normal
229090_at	0.900488495094189	5.31634476396296	9.17584128766998	1.9340744640777e-16	2.07751515370232e-14	26.8244765385912	ZEB1-AS1	220930	normal
230263_s_at	0.992189240342582	7.66314890321605	9.16849045788293	2.02303592935227e-16	2.16881351837913e-14	26.7804329707352	DOCK5	80005	normal
202729_s_at	1.16370128862839	8.61616450973457	9.16630017938347	2.05032186984841e-16	2.19376415330649e-14	26.7673117041662	LTBP1	4052	normal
211668_s_at	1.76008015121936	7.0198785757284	9.15969616203733	2.13482870537111e-16	2.27527796230342e-14	26.7277549886367	PLAU	5328	up
225295_at	1.28332955012903	7.55054686051852	9.15544951288068	2.19099107335599e-16	2.33059215828285e-14	26.7023230895512	SLC39A10	57181	normal
225776_at	0.739209962843872	7.07847071021605	9.15415905036785	2.20834694141376e-16	2.344492602365e-14	26.6945956234991	RBMS2	5939	normal
205227_at	0.92101831901032	7.17656978325926	9.14580408036318	2.32407218710245e-16	2.45306268011248e-14	26.6445731023715	IL1RAP	3556	normal
236129_at	1.55283250249968	5.40828082408025	9.14473411426498	2.33932153429594e-16	2.46440086488691e-14	26.6381680721862	GALNT5	11227	up
201642_at	0.688169176062585	9.32839554787037	9.13790552706853	2.43901556662155e-16	2.56448415586603e-14	26.5972962849079	IFNGR2	3460	normal
221203_s_at	0.668086767711615	6.89915755587654	9.13418908621386	2.49503798760088e-16	2.61835320483835e-14	26.575055920218	YEATS2	55689	normal
217867_x_at	0.895973409441936	8.68551397508642	9.12711027530837	2.60530987644335e-16	2.72281737601246e-14	26.5327018800048	BACE2	25825	normal
228095_at	0.872108962127418	7.81691202833333	9.12684580948721	2.60952227714774e-16	2.72281737601246e-14	26.5311197233562	PHF14	9678	normal
220306_at	-0.979659606609355	6.32660969519136	-9.12579380631818	2.6263457132041e-16	2.7351514641797e-14	26.5248262967092	FAM46C	54855	normal
205552_s_at	1.43460233251226	6.71302502634568	9.11862278414016	2.74393289786643e-16	2.84676529773904e-14	26.4819329533961	OAS1	4938	normal
213929_at	1.09861339455484	4.95819741553704	9.11197638709029	2.85758693004328e-16	2.95347004537082e-14	26.4421870933002	EXPH5	23086	normal
232510_s_at	0.607640294210002	7.7302317228642	9.10746672799507	2.93735653721826e-16	3.03018808815865e-14	26.4152242445336	DPP3	10072	normal
223672_at	1.10343600655806	4.84989899612346	9.10467281284192	2.98788405407726e-16	3.07650773364735e-14	26.398521783552	SGIP1	84251	normal
230831_at	1.02272178111	4.29733314242593	9.1022308609699	3.03275373866576e-16	3.11683854626975e-14	26.3839247365814	FRMD5	84978	normal
225847_at	1.27764351442258	6.63959104924074	9.10052852372601	3.06442916040172e-16	3.14348338358281e-14	26.3737495511897	NCEH1	57552	normal
201313_at	1.40413735745097	6.32662079834568	9.09458162194264	3.17768773684481e-16	3.24747807499046e-14	26.338208532401	ENO2	2026	normal
203585_at	0.822038010739679	6.85046524811728	9.09323738556524	3.20386007203052e-16	3.26811659399755e-14	26.3301758655859	ZNF185	7739	normal
227771_at	-1.06580526056645	6.10215125097531	-9.09102310721068	3.24744037849474e-16	3.30640228480819e-14	26.3169449637905	LIFR	3977	normal
210933_s_at	1.5514748398929	5.74589627033951	9.08776380032216	3.31266315243636e-16	3.36029420889533e-14	26.2974715943716	FSCN1	6624	up
207172_s_at	1.58177795022452	7.46690504054938	9.08568324197646	3.35497724404735e-16	3.39691445959794e-14	26.2850420464904	CDH11	1009	up
210813_s_at	0.997538161048387	5.55086026689506	9.08465707381701	3.37604480671185e-16	3.41192698349299e-14	26.278911905939	XRCC4	7518	normal
242625_at	1.62904306256807	6.46384526912963	9.08201126068245	3.43097309203832e-16	3.44627394091773e-14	26.263107316253	RSAD2	91543	up
209035_at	1.2694507492258	7.90696847137037	9.08180733715387	3.43524334302728e-16	3.44627394091773e-14	26.2618892531822	MDK	4192	normal
216903_s_at	0.689825267693545	8.01813982528395	9.08016698143584	3.46978595044306e-16	3.46820012505437e-14	26.2520915004127	MICU1	10367	normal
212336_at	0.905129148942263	6.05439924784568	9.07783836500219	3.51941597070265e-16	3.51071051311715e-14	26.2381837703654	EPB41L1	2036	normal
205044_at	2.98959526320387	6.72479454033333	9.07317750482452	3.62088380963706e-16	3.59948767803466e-14	26.2103500527415	GABRP	2568	up
214059_at	1.36840447213807	6.45526475784568	9.07193074002088	3.64851584599281e-16	3.62037393610993e-14	26.2029053956649	IFI44	10561	normal
223454_at	0.866214763217095	7.89833908573457	9.07096208120685	3.67012888897205e-16	3.6352227718215e-14	26.1971215843713	CXCL16	58191	normal
237411_at	0.964479105039034	4.99336905061728	9.06816213275403	3.73332082786717e-16	3.69112687637681e-14	26.1804043444383	ADAMTS6	11174	normal
219789_at	1.70301901827678	5.61547143748148	9.0649246175076	3.80773811459693e-16	3.75113660208265e-14	26.1610766401591	NPR3	4883	up
213422_s_at	1.15426383025129	8.44675414503086	9.06449348524362	3.81775874991964e-16	3.75424387863051e-14	26.1585029815256	MXRA8	54587	normal
206734_at	0.652781545156771	7.23037155648765	9.06334587299985	3.84456023544043e-16	3.77381204439328e-14	26.1516524618325	JRKL	8690	normal
207543_s_at	0.93522486043194	8.49119381232099	9.06193356797829	3.87780033512014e-16	3.79961887675078e-14	26.1432222736862	P4HA1	5033	normal
238542_at	1.31417151517323	4.8879275082716	9.05757319956503	3.98224021423236e-16	3.8949728750117e-14	26.1171974528577	ULBP2	80328	normal
213425_at	1.3131559453429	7.01611674860494	9.05172739043208	4.12666091602794e-16	4.02902117113978e-14	26.0823130801482	WNT5A	7474	normal
225735_at	0.882696747225809	5.63884910609877	9.04848798458881	4.20892094321639e-16	4.10200984973897e-14	26.0629853063363	ANKRD50	57182	normal
239579_at	1.03316694053516	3.68472194405556	9.04680795627567	4.25222286568027e-16	4.13683781460977e-14	26.052962364401	EPHX4	253152	normal
212647_at	1.02430576451484	7.80969671310494	9.04516180354588	4.29508130209089e-16	4.17111137108027e-14	26.0431421014157	RRAS	6237	normal
56256_at	-0.931418465899347	9.46075401011111	-9.0429489598667	4.35337138452664e-16	4.22022305760627e-14	26.0299420999999	SIDT2	51092	normal
212312_at	0.540776784284516	8.40624188574074	9.04178758925075	4.3842779483414e-16	4.23803490020957e-14	26.0230147354089	BCL2L1	598	normal
201319_at	0.751441430296447	10.2204079439444	9.03833897667167	4.47734470616084e-16	4.30983841213634e-14	26.0024460743545	MYL12A	10627	normal
223382_s_at	0.692221294586131	7.24095240490741	9.03055247713366	4.69476472612339e-16	4.48752205246147e-14	25.9560141196361	ZNRF1	84937	normal
211597_s_at	2.15003244937193	8.92920102256173	9.02794327632362	4.76994391337973e-16	4.54349622759646e-14	25.9404579870905	HOPX	84525	up
220617_s_at	0.988352149736129	7.38450319707407	9.02569667862441	4.83563369463898e-16	4.59805690877193e-14	25.9270648677974	ZNF532	55205	normal
224937_at	0.948344968735163	8.4612390342037	9.02432940945804	4.87605170524016e-16	4.6204181453034e-14	25.9189144032467	PTGFRN	5738	normal
213905_x_at	1.67393601988936	9.21294195101852	9.01228895604659	5.24680068791881e-16	4.95455660815132e-14	25.8471569920329	BGN	633	up
220147_s_at	0.664998864082586	8.75345161465432	9.01069323216879	5.29799465530249e-16	4.98567741443483e-14	25.8376492972413	SINHCAF	58516	normal
202845_s_at	0.691918823806127	8.08959253754938	9.00652431827038	5.43409744148839e-16	5.10497040572814e-14	25.8128125161808	RALBP1	10928	normal
218644_at	1.1548467225729	7.63859228165432	9.00514992297211	5.47972500754174e-16	5.13900454180694e-14	25.8046252176387	PLEK2	26499	normal
204345_at	1.09724008201935	8.32312965168519	9.00398795398852	5.51859740856479e-16	5.16084603627061e-14	25.7977036635462	COL16A1	1307	normal
205455_at	1.32190690091936	6.68696328022839	9.00265470490792	5.56353768598844e-16	5.18205149883165e-14	25.7897621953278	MST1R	4486	normal
238439_at	1.64479604910451	7.15089614408642	8.99384964186204	5.86960809503983e-16	5.43933597620852e-14	25.7373246527916	ANKRD22	118932	up
212828_at	0.763807116046452	7.1588663522963	8.99200801623556	5.93571106919482e-16	5.49128600183125e-14	25.726359178447	SYNJ2	8871	normal
207966_s_at	0.435518415108072	8.87794944608642	8.98530157171701	6.18274764784429e-16	5.71016431834268e-14	25.686433622063	GLG1	2734	normal
202478_at	1.32225408971097	7.88541751184568	8.98256833061687	6.2863363992561e-16	5.79604456373234e-14	25.6701645794157	TRIB2	28951	normal
201621_at	1.21698401828258	8.69468511582099	8.98208584888748	6.30480062823615e-16	5.80328239644464e-14	25.6672928766694	NBL1	4681	normal
222640_at	0.640461206602581	6.80229082200617	8.97911265168607	6.41977861995648e-16	5.89918312682555e-14	25.6495976976273	DNMT3A	1788	normal
226350_at	1.02080408630032	7.12595540990741	8.97749116115694	6.48336011015614e-16	5.93258004153647e-14	25.6399480989684	CHML	1122	normal
200615_s_at	0.742900517763544	7.71789645982716	8.97735634358001	6.48867464991094e-16	5.93258004153647e-14	25.6391458162741	AP2B1	163	normal
210849_s_at	0.463221795143223	8.06579541681482	8.97441478897697	6.60571571344661e-16	6.02950762325031e-14	25.6216419732331	VPS41	27072	normal
205180_s_at	0.968304344269357	6.88832327411111	8.97098460335826	6.74485208642948e-16	6.13601976415194e-14	25.6012328893199	ADAM8	101	normal
200665_s_at	1.86209261033129	11.5997875637593	8.97055460591987	6.76249804932164e-16	6.14185350243623e-14	25.5986746505892	SPARC	6678	up
224895_at	0.794504710975803	8.70464774704938	8.96965536729179	6.79954893122347e-16	6.16526265032576e-14	25.5933248255212	YAP1	10413	normal
220974_x_at	0.752678996861291	8.0472698715679	8.96707087907062	6.9071636691484e-16	6.24213510100312e-14	25.5779499554023	SFXN3	81855	normal
228831_s_at	-0.755931443804515	6.14719415953704	-8.96345980468483	7.06036552701525e-16	6.35164133156185e-14	25.5564704651268	GNG7	2788	normal
218009_s_at	1.1530939949871	6.3084122722716	8.95965742011377	7.22533628195276e-16	6.48678589845266e-14	25.5338560985771	PRC1	9055	normal
224650_at	1.83119992622613	9.20958990931481	8.95852802665741	7.27507041823633e-16	6.52072910027986e-14	25.5271397340372	MAL2	114569	up
229538_s_at	1.17930221121936	5.76835722699383	8.95458774866582	7.45126507828151e-16	6.6352567589148e-14	25.5037095710513	IQGAP3	128239	normal
204700_x_at	0.86089793953129	6.53495362903086	8.95458498123831	7.45139030630761e-16	6.6352567589148e-14	25.5036931162311	DIEXF	27042	normal
239056_at	-0.315803445910323	5.46623717508025	-8.94941724133892	7.68892207291771e-16	6.82454244053208e-14	25.4729692333495	SEC22C	9117	normal
200977_s_at	0.467909197705485	9.94243862115432	8.94235330785289	8.02583314352975e-16	7.09098543814945e-14	25.4309813609644	TAX1BP1	8887	normal
211069_s_at	0.419673094705812	9.93288881464198	8.94230842433937	8.0280200936708e-16	7.09098543814945e-14	25.4307146094151	SUMO1	7341	normal
223220_s_at	0.838420912308063	7.9576678367716	8.9419097442962	8.04747180781409e-16	7.09670195310057e-14	25.4283451949789	PARP9	83666	normal
216836_s_at	1.02265247992645	8.11316479261111	8.94109802551187	8.08722073232907e-16	7.11153943900267e-14	25.4235211384846	ERBB2	2064	normal
225314_at	1.08300244072194	9.67833719889506	8.94042776065913	8.12018990129583e-16	7.12634643424317e-14	25.4195378542158	OCIAD2	132299	normal
225320_at	1.00872379786516	7.56370463088272	8.93752748713431	8.26439616464859e-16	7.22969376483459e-14	25.4023031020668	MCU	90550	normal
226737_at	-0.340177647431615	6.18685383783333	-8.93595436550366	8.34367632571416e-16	7.28738822856904e-14	25.3929556700514	SLC25A42	284439	normal
209545_s_at	0.707570185228707	7.94416812793827	8.93549180241374	8.3671314997297e-16	7.29621873600832e-14	25.3902072408022	RIPK2	8767	normal
217918_at	0.775603592653869	9.66604351180247	8.92854393725462	8.72742630748916e-16	7.586200848362e-14	25.3489305284512	DYNLRB1	83658	normal
202363_at	1.49511315958129	7.12279643210494	8.92566557372352	8.88116957738528e-16	7.70758645465937e-14	25.3318335305135	SPOCK1	6695	normal
215111_s_at	0.795236778226773	10.7641322970432	8.92075496316736	9.14970172239966e-16	7.92804978878291e-14	25.3026695659096	TSC22D1	8848	normal
218460_at	0.484417096314195	8.02307213318518	8.91831833381422	9.28592724267153e-16	8.03335556951053e-14	25.2882004868159	DNAAF5	54919	normal
222606_at	0.743789484509036	7.3207816537963	8.91358419112703	9.55639085314434e-16	8.24125662296005e-14	25.2600921953523	ZWILCH	55055	normal
208908_s_at	0.701876887596125	8.73804025550617	8.91307591069364	9.58589063422281e-16	8.25367827442728e-14	25.2570746499189	CAST	831	normal
212104_s_at	0.734435826147415	8.38229930706173	8.91266755217664	9.60965667166508e-16	8.26113173778755e-14	25.2546503598857	RBFOX2	23543	normal
226869_at	1.08256753597419	6.67335040164197	8.91017618248921	9.75592580415397e-16	8.36058375144386e-14	25.2398607234442	MEGF6	1953	normal
211732_x_at	0.800864666291935	7.48504250487654	8.90955602662236	9.79267805562413e-16	8.37510494110147e-14	25.2361794777512	HNMT	3176	normal
209684_at	0.762985767717096	9.46160731907407	8.90778228782609	9.89855649733475e-16	8.43422825824519e-14	25.2256510365218	RIN2	54453	normal
230906_at	0.836403259435808	6.5459294535679	8.90744211558089	9.91899180622159e-16	8.43422825824519e-14	25.2236319448797	GALNT10	55568	normal
204897_at	-1.08743965477677	9.26782986643827	-8.90593309230735	1.00101508145837e-15	8.47508743971882e-14	25.2146754519199	PTGER4	5734	normal
227371_at	1.25204451969678	6.66143295937037	8.90587714712567	1.0013546385109e-15	8.47508743971882e-14	25.2143434107358	BAIAP2L1	55971	normal
226421_at	1.00313717417645	6.07312993308025	8.90388427114418	1.01352529197322e-15	8.5648369920612e-14	25.2025159152346	AMMECR1	9949	normal
218986_s_at	1.35383731223	7.78263295258642	8.90302433813119	1.01882227981178e-15	8.59631298591186e-14	25.1974125833528	DDX60	55601	normal
218084_x_at	1.44103613921742	8.88111139382099	8.90228967009658	1.02336945597245e-15	8.62137519341968e-14	25.1930527761067	FXYD5	53827	normal
233177_s_at	0.882317986727425	7.21851382487037	8.89865260320721	1.04617970093739e-15	8.79998079211568e-14	25.1714707784347	PNKD	25953	normal
235871_at	1.15263451871871	6.33231948549383	8.89810281203896	1.04967146902289e-15	8.81578918107933e-14	25.1682086293103	LIPH	200879	normal
224617_at	0.71367158428613	10.0534326694753	8.88986823638481	1.10337755248581e-15	9.25263308008612e-14	25.1193574349814	PTBP3	9991	normal
203767_s_at	1.11569983921967	6.39224107824691	8.88755634759853	1.11894084226202e-15	9.36877343808204e-14	25.1056450115816	STS	412	normal
202806_at	0.845782159427742	7.40511698176543	8.88513068071351	1.13550467954907e-15	9.49292329577149e-14	25.0912590324318	DBN1	1627	normal
203213_at	1.54440505395967	6.81190408185185	8.88347980232974	1.14691697433794e-15	9.57369245372928e-14	25.0814688732657	CDK1	983	up
211759_x_at	0.651368900353871	8.6957422396358	8.87897010911719	1.17867625355493e-15	9.80884690458386e-14	25.0547282922108	TBCB	1155	normal
214687_x_at	0.787119798197422	11.014802567463	8.87771435369456	1.18767440463843e-15	9.85373263635905e-14	25.0472830079409	ALDOA	226	normal
203410_at	0.727716610077742	7.34401529253086	8.87613333411228	1.19910040127732e-15	9.91842881086796e-14	25.0379097618895	AP3M2	10947	normal
227113_at	-0.598216083866124	6.93038433694444	-8.87561529560461	1.20286796871304e-15	9.93456286848726e-14	25.034838637198	ADHFE1	137872	normal
201270_x_at	0.384494656681613	8.14773974471605	8.86701999831096	1.26712463867051e-15	1.03712634160644e-13	24.9838913787562	NUDCD3	23386	normal
217762_s_at	1.81998144835355	9.0844285497963	8.86235630973281	1.30340549470501e-15	1.06522713636766e-13	24.9562551094319	RAB31	11031	up
208999_at	0.681558915176131	8.53038765272222	8.85950001232994	1.32613376622112e-15	1.0821845323603e-13	24.9393315874541	SEPT8	23176	normal
203407_at	1.12838878461355	8.20325458260494	8.85484250474112	1.36404253437095e-15	1.10815788360671e-13	24.911739897932	PPL	5493	normal
221472_at	0.511202241800001	8.80053731488272	8.85312988101481	1.37825126234482e-15	1.11473206758437e-13	24.9015953303723	SERINC3	10955	normal
222760_at	1.04104419187033	7.20532559073457	8.85179843971634	1.38939907517074e-15	1.12204412063871e-13	24.8937091231365	ZNF703	80139	normal
207828_s_at	1.21519868051774	6.65756821932716	8.84986691018504	1.40573076119465e-15	1.13193415859083e-13	24.8822692753253	CENPF	1063	normal
229927_at	1.66971882506451	5.19010098819136	8.847393846029	1.4269201113097e-15	1.14562198363961e-13	24.8676233289009	LEMD1	93273	up
208794_s_at	0.565727032447414	8.41080296888272	8.84600303494983	1.43897580731991e-15	1.15360707133748e-13	24.8593873000384	SMARCA4	6597	normal
218260_at	0.805700050495163	6.99731563003704	8.84547808787304	1.44355237225844e-15	1.15558163913954e-13	24.8562788120337	DDA1	79016	normal
229491_at	1.11891977893678	6.54026903196914	8.84038933963055	1.48867349459216e-15	1.18995940521676e-13	24.826148919571	SLC9B2	133308	normal
218847_at	1.02769101883548	7.77295740918519	8.83364636506282	1.55062840481549e-15	1.23227773514331e-13	24.7862336756426	IGF2BP2	10644	normal
204825_at	1.34787057005774	6.59919079943827	8.83177699164006	1.56825349873527e-15	1.24447402094849e-13	24.7751697085414	MELK	9833	normal
235152_at	0.676515495070323	6.50600724516049	8.83122178046988	1.57352646559379e-15	1.24684868849769e-13	24.7718838218463	FAM111A-DT	101927204	normal
203956_at	0.549523069407096	7.90376189685185	8.83078851370787	1.57765353563961e-15	1.248117275877e-13	24.7693196836216	MORC2	22880	normal
203024_s_at	0.627953874570645	9.31414610941975	8.83057482162115	1.57969301308986e-15	1.248117275877e-13	24.7680550374112	C5orf15	56951	normal
216511_s_at	0.925533812050324	7.87575767614198	8.82851146313437	1.59952100316983e-15	1.26195975250087e-13	24.7558444629066	TCF7L2	6934	normal
1553099_at	0.895299470970003	5.25462013792593	8.82622974111045	1.6217354694221e-15	1.27580412648422e-13	24.742342792953	TIGD1	200765	normal
200801_x_at	0.894184081864521	13.1960971045679	8.82484331478174	1.63538296131889e-15	1.28469200301883e-13	24.7341394554321	ACTB	60	normal
201786_s_at	0.65368207455	10.2221828659259	8.82425044572092	1.64125373885448e-15	1.28745406272409e-13	24.7306316471435	ADAR	103	normal
209155_s_at	0.522338785912584	8.89470901500617	8.82348206367989	1.64889367562209e-15	1.29159400737303e-13	24.7260855075722	NT5C2	22978	normal
225017_at	0.659688057877418	7.9995653583642	8.82174452913517	1.66630036107428e-15	1.29964297063818e-13	24.7158058695812	CCDC14	64770	normal
200678_x_at	0.779920315671934	9.65887287288272	8.81961636131189	1.68786942267224e-15	1.3145906080428e-13	24.7032161069311	GRN	2896	normal
226364_at	1.08452722950452	6.51471201421605	8.81376902662764	1.74857145224612e-15	1.35607296668874e-13	24.6686299695115	HIP1	3092	normal
200638_s_at	0.946654375543552	10.3944119621111	8.80820044977258	1.80839493844531e-15	1.39455561720024e-13	24.6356999911031	YWHAZ	7534	normal
223748_at	1.35811997193	5.71908275618518	8.80651724489148	1.82687483274153e-15	1.40682227436822e-13	24.6257477117833	SLC4A11	83959	normal
205206_at	1.34236626803903	6.51252094748148	8.80300069767318	1.86609076588962e-15	1.43298472787942e-13	24.6049575553831	ANOS1	3730	normal
205597_at	2.06342307251839	7.38297621045062	8.80227945417374	1.87423674720839e-15	1.4352086015913e-13	24.6006938508184	SLC44A4	80736	up
201063_at	1.01230107468999	8.56420577209876	8.80048277481524	1.89468306882446e-15	1.44883631871297e-13	24.5900731225351	RCN1	5954	normal
214672_at	0.6279763593029	6.28232772735185	8.79991977742259	1.9011355105282e-15	1.45174000053253e-13	24.5867452248046	TTLL5	23093	normal
201215_at	0.830764751104192	10.348025852821	8.79780523766147	1.92556561191771e-15	1.46681075698927e-13	24.5742467624476	PLS3	5358	normal
227379_at	0.97102108186097	6.55116965717284	8.79774749611796	1.92623708005175e-15	1.46681075698927e-13	24.5739054826595	MBOAT1	154141	normal
1556373_a_at	0.687044320005483	7.06515651066667	8.79712644325331	1.93347394191412e-15	1.4702738216155e-13	24.5702348159783	FAM185A	222234	normal
221485_at	1.0804983973242	8.41375587706173	8.79670933007451	1.93834954297317e-15	1.47193418419525e-13	24.5677695634006	B4GALT5	9334	normal
218451_at	1.04397856607806	7.22635951087037	8.78947742691165	2.02485150406151e-15	1.52874065857373e-13	24.5250334833882	CDCP1	64866	normal
242866_x_at	-0.46781068695484	5.80627234237037	-8.78682314748898	2.05755306318705e-15	1.54528452925483e-13	24.5093513899953	POU2F2	5452	normal
200085_s_at	0.558299686367734	10.5469016785617	8.78635508578678	2.06337392298003e-15	1.54541053751963e-13	24.5065861443324	ELOB	6923	normal
202027_at	0.519548586706773	7.51853530454321	8.78347080980539	2.09960589508307e-15	1.56611121846748e-13	24.4895473584207	TMEM184B	25829	normal
226311_at	1.79563780689613	7.91158869780247	8.78266339019877	2.10986139897353e-15	1.57161678458962e-13	24.4847778962024	ADAMTS2	9509	up
222077_s_at	1.25438837605162	6.79450051442593	8.78138716673224	2.12617306548229e-15	1.57946348308756e-13	24.4772395003787	RACGAP1	29127	normal
201428_at	1.29085801089871	7.08547404481481	8.78001769259516	2.1438159906708e-15	1.59040894558922e-13	24.4691507153311	CLDN4	1364	normal
203820_s_at	1.99520534452839	5.05444000881482	8.77786948626068	2.17178484272172e-15	1.60897474628469e-13	24.4564632408294	IGF2BP3	10643	up
210214_s_at	0.65124022982645	5.57794176456173	8.77714267776819	2.18132947299569e-15	1.61167822886539e-13	24.4521708977355	BMPR2	659	normal
202679_at	1.17128423419612	7.7336714373642	8.77634476893482	2.19185581478583e-15	1.61727013054541e-13	24.4474587969174	NPC1	4864	normal
205693_at	-0.497562595529356	4.6886630717716	-8.77541239152954	2.20422008948656e-15	1.62420125866143e-13	24.4419527725246	TNNT3	7140	normal
208555_x_at	1.40407486940161	6.88027465289506	8.77506656930539	2.20882364393032e-15	1.62447738301682e-13	24.4399106195444	CST2	1470	normal
206994_at	1.16340222412871	7.30051271222839	8.77318364563025	2.23405709180052e-15	1.63871670876319e-13	24.4287920512019	CST4	1472	normal
238689_at	1.41762238552871	5.11199606378395	8.77282430537046	2.23890513296041e-15	1.63871670876319e-13	24.4266702597835	ADGRF1	266977	normal
206839_at	-0.492374971997098	4.56049325348765	-8.77057188578459	2.26953269717321e-15	1.65891310451798e-13	24.4133711196351	C22orf31	25770	normal
226622_at	1.41793856074645	7.3290945162037	8.76886450004921	2.2930261734204e-15	1.6738478775936e-13	24.4032908600316	MUC20	200958	normal
230754_at	-0.363227773126453	5.64566653653704	-8.76848550643074	2.2982737778515e-15	1.67544158405375e-13	24.4010534069577	ZBTB38	253461	normal
214720_x_at	0.801476099598714	6.70137632274691	8.76664583628348	2.32391617547634e-15	1.6896292140182e-13	24.3901930820994	SEPT10	151011	normal
208912_s_at	0.423412762256775	8.16109522103086	8.76548028523295	2.34030921434513e-15	1.6992882642008e-13	24.3833127696725	CNP	1267	normal
201897_s_at	0.777002465856127	8.36095569174691	8.76295838153521	2.3761731699834e-15	1.72075851746811e-13	24.3684269265824	CKS1B	1163	normal
219298_at	-1.07905756491581	6.75787497861111	-8.76069914229867	2.40876524532793e-15	1.74205343635323e-13	24.3550927642423	ECHDC3	79746	normal
211950_at	0.52416601493419	8.8570972732037	8.75686648034379	2.4650747874762e-15	1.78042224577624e-13	24.3324749208289	UBR4	23352	normal
202771_at	0.94553371782033	8.12416048698765	8.75547982578658	2.48576814786181e-15	1.79299965018924e-13	24.3242926538887	PIEZO1	9780	normal
214501_s_at	0.738045299583233	8.64705435335802	8.75189276752384	2.54010288225406e-15	1.82737006693738e-13	24.3031285172619	H2AFY	9555	normal
203840_at	0.679627888397097	5.83210026151235	8.75050176167815	2.56148916700776e-15	1.8403340368745e-13	24.2949222100656	BLZF1	8548	normal
201292_at	1.74120991323936	6.12294948617901	8.74264843040491	2.68563151239434e-15	1.92446792844247e-13	24.2485996910921	TOP2A	7153	up
225275_at	1.77520003931	9.17373353690123	8.74114224236699	2.7101151271305e-15	1.93693522321386e-13	24.239717180086	EDIL3	10085	up
223251_s_at	0.761338561005812	8.31013994646914	8.73252819816786	2.85446111527971e-15	2.03478046255435e-13	24.1889275421948	ANKRD10	55608	normal
239197_s_at	-0.500717576992585	5.48688267625309	-8.73035885069487	2.8920012612063e-15	2.05617905014895e-13	24.1761395418453	EZH1	2145	normal
228065_at	0.634791054119679	6.38702728949383	8.72811706887822	2.93131027306758e-15	2.07872100103722e-13	24.1629257294301	BCL9L	283149	normal
209417_s_at	0.879507484200964	7.39729149957407	8.7268254472603	2.95419906086079e-15	2.09129637258278e-13	24.1553130234362	IFI35	3430	normal
1568619_s_at	0.740573185758389	8.40115124277778	8.7250053774089	2.98675417820215e-15	2.1098292596021e-13	24.1445863650246	ITPRIPL2	162073	normal
203570_at	1.46298325965	7.6964305932037	8.71759638816417	3.12299650614225e-15	2.20322366417197e-13	24.1009293431507	LOXL1	4016	normal
201412_at	0.602337143054191	9.52869143599383	8.71627916633738	3.14785708424985e-15	2.21504615291327e-13	24.093169067947	LRP10	26020	normal
219648_at	0.970959075770645	5.87345921959877	8.71547527691015	3.16312579817565e-15	2.22292934466907e-13	24.0884332413057	MREG	55686	normal
235463_s_at	1.10826911915032	5.65413450942593	8.71416844539248	3.18810435516591e-15	2.2376072608305e-13	24.0807348419266	CERS6	253782	normal
203563_at	0.618799729186452	3.87908387716667	8.71282672120298	3.21395374060398e-15	2.25285795855798e-13	24.0728313195992	AFAP1	60312	normal
214068_at	1.04543330015097	4.32537742375309	8.70568633606122	3.35506218248472e-15	2.34575479318865e-13	24.0307776374964	BEAN1	146227	normal
201860_s_at	1.88008271537	9.18173600403086	8.70402988369687	3.38866677906933e-15	2.3662242164191e-13	24.0210236228664	PLAT	5327	up
212481_s_at	1.10802182238323	8.06332764748765	8.70114801709039	3.44793032644606e-15	2.40453559436783e-13	24.0040553337373	TPM4	7171	normal
221306_at	-0.502714085853229	5.48684345795679	-8.69891535063847	3.49455042284327e-15	2.43394324036887e-13	23.990910878166	GPR27	2850	normal
207760_s_at	0.530043505297419	9.20745678977161	8.69573094872922	3.56212915534631e-15	2.47785510901475e-13	23.9721653161024	NCOR2	9612	normal
203691_at	1.79238486044839	6.4040320106358	8.69456911738625	3.58710723172537e-15	2.4888970544998e-13	23.965326593289	PI3	5266	up
224733_at	1.16350702032677	8.14046528998148	8.69095733638793	3.66587311158647e-15	2.53559875002669e-13	23.9440691614232	CMTM3	123920	normal
202351_at	0.832981061942586	10.5393378153827	8.69084598820884	3.66832850712594e-15	2.53559875002669e-13	23.9434138627084	ITGAV	3685	normal
213923_at	1.06285818892129	8.24584197764197	8.69050618848229	3.67583170981988e-15	2.53757700422224e-13	23.941414115045	RAP2B	5912	normal
215009_s_at	0.907479304739034	7.7346268147037	8.68969854826533	3.69372665645709e-15	2.54671506862284e-13	23.9366612019474	THAP9-AS1	100499177	normal
201662_s_at	0.744851941002261	7.98385290473457	8.68837891138119	3.72315237313315e-15	2.56377022671354e-13	23.9288955593403	ACSL3	2181	normal
221761_at	0.746525926184516	7.65171531638889	8.68789922620978	3.73390617059545e-15	2.56794113053215e-13	23.9260728693398	ADSS	159	normal
201379_s_at	0.638353726287745	8.04513368358642	8.68445099497307	3.81212369401421e-15	2.61515511882343e-13	23.9057835169454	TPD52L2	7165	normal
206869_at	-0.716894016745806	4.62054037689506	-8.6779960693099	3.96294436368975e-15	2.70842478855921e-13	23.8678105560933	CHAD	1101	normal
244509_at	-0.567062050321933	6.37339318407407	-8.67590830447171	4.0129827948335e-15	2.73919893018129e-13	23.8555308420376	GPR155	151556	normal
228450_at	0.830648259065161	6.44454473828395	8.67534721878082	4.02653727236754e-15	2.74502400706602e-13	23.85223085597	PLEKHA7	144100	normal
201341_at	0.846146483969999	9.23713324392593	8.6667510994545	4.23997608424915e-15	2.88334194535227e-13	23.8016829600957	ENC1	8507	normal
212942_s_at	2.25547610722129	6.75476652732716	8.66425246821237	4.30409831045139e-15	2.91606660624448e-13	23.7869935965151	CEMIP	57214	up
218039_at	1.41384450453451	6.76756295625309	8.66273292714077	4.34356430549694e-15	2.93916309904759e-13	23.7780610139063	NUSAP1	51203	normal
216971_s_at	1.0747047070071	6.59212138940123	8.65634906914977	4.51333325306104e-15	3.050265705947e-13	23.7405398342059	PLEC	5339	normal
228993_s_at	-0.902658866871286	8.56953672325926	-8.65072507450108	4.66834637400916e-15	3.15113380245618e-13	23.7074930204116	BBIP1	92482	normal
205660_at	1.16533439018484	5.93336809230864	8.64711025164974	4.77076135634898e-15	3.21629318321061e-13	23.6862562728536	OASL	8638	normal
201792_at	1.71589828580742	9.44174994954321	8.64619754991179	4.79697093674063e-15	3.22600720745749e-13	23.6808947422937	AEBP1	165	up
202017_at	-1.19055021299194	8.90091034135802	-8.64466239628236	4.84137813889644e-15	3.25187161847866e-13	23.6718771722278	EPHX1	2052	normal
202951_at	0.911220681134521	8.58012626737037	8.64380940942326	4.86622861964953e-15	3.26086871099289e-13	23.6668669345519	STK38	11329	normal
205525_at	1.4470132847542	7.03976885723457	8.64372084158412	4.86881615940802e-15	3.26086871099289e-13	23.6663467188208	CALD1	800	normal
236220_at	-2.1453525451671	5.09045400533951	-8.64328284308938	4.8816325409774e-15	3.26287602907016e-13	23.6637741010565	SLC16A10	117247	down
204341_at	0.973376330662902	6.40794196971605	8.64042649704069	4.96603857883098e-15	3.31524004026354e-13	23.6469982904896	TRIM16	10626	normal
202831_at	2.23212628342806	8.55638747875309	8.63929545978418	4.99986038510148e-15	3.33374837262711e-13	23.6403560694289	GPX2	2877	up
242722_at	1.25762450260129	7.98477792819753	8.6376443934998	5.04964400055727e-15	3.36284148270973e-13	23.6306604492716	LMO7	4008	normal
226575_at	0.780266204995164	6.67109873590741	8.63544881565565	5.11660944962878e-15	3.40329223428776e-13	23.6177683132933	ZNF462	58499	normal
228640_at	2.09795391813032	7.14654322450617	8.63452323061858	5.14510356236793e-15	3.41393855913187e-13	23.61233375929	PCDH7	5099	up
225785_at	0.853889885308714	8.50145658595679	8.63114343233287	5.25049562397398e-15	3.47964664534276e-13	23.5924911362923	REEP3	221035	normal
48117_at	-0.273040715975164	7.28474807380864	-8.62685043932423	5.38746068212225e-15	3.5660945858963e-13	23.5672912609927	SGF29	112869	normal
223249_at	0.904096557847739	8.3504642695	8.62587889024711	5.41894644142287e-15	3.58259850888507e-13	23.561588898677	CLDN12	9069	normal
224910_at	0.436838883019678	6.79626379778395	8.61590669476745	5.75287911538237e-15	3.78506216165501e-13	23.5030720990546	CARHSP1	23589	normal
214247_s_at	1.30552214834451	9.29582728978395	8.61220627625752	5.8819253645577e-15	3.86531573686529e-13	23.4813643350876	DKK3	27122	normal
204005_s_at	0.735949463929352	6.43571649962963	8.6112522908026	5.91565766096931e-15	3.88281611780909e-13	23.4757685222227	PAWR	5074	normal
209498_at	1.73603542357968	7.22535490246914	8.6094409791141	5.98023406587922e-15	3.92049517448377e-13	23.4651444953912	CEACAM1	634	up
224911_s_at	1.22497838837258	7.22436263367284	8.60215431979811	6.24716646519951e-15	4.08270409377787e-13	23.4224137410445	DCBLD2	131566	normal
214116_at	-0.76706079715226	6.10212032580247	-8.60113575698046	6.28541027814321e-15	4.1008926844568e-13	23.4164416937	BTD	686	normal
226573_at	-0.569564295370648	5.2477299457037	-8.59621852284908	6.47333296256561e-15	4.2184681731618e-13	23.3876145627964	DIRAS1	148252	normal
40472_at	1.15546307673452	7.42505219623457	8.59506669336069	6.51815312151525e-15	4.23757457691851e-13	23.3808628719455	LPCAT4	254531	normal
205641_s_at	0.504109362771942	8.21879661375309	8.58713529453217	6.83526169816511e-15	4.42793759890021e-13	23.3343803251394	TRADD	8717	normal
222392_x_at	1.33616332929969	10.7025944713704	8.58433626953354	6.9507900825817e-15	4.49213295230679e-13	23.3179801970376	PERP	64065	normal
224002_s_at	1.10408370790516	6.42395800388272	8.58339299046929	6.99015870872809e-15	4.51224235418782e-13	23.3124537520983	FKBP7	51661	normal
206949_s_at	0.527763434810321	8.01860262224074	8.58214869282805	7.04242954656782e-15	4.54062305965325e-13	23.3051640535776	RUSC1	23623	normal
216734_s_at	-0.484605454959675	5.31382907998148	-8.58044091220132	7.11480308082171e-15	4.57649245228149e-13	23.2951596804717	CXCR5	643	normal
218456_at	0.768144907977097	8.38565805855556	8.57899438488913	7.1766825101802e-15	4.60545911084627e-13	23.2866863324773	CAPRIN2	65981	normal
201655_s_at	0.830922934633552	9.46087931505556	8.57789606002548	7.2240232820599e-15	4.63040413770956e-13	23.280253007455	HSPG2	3339	normal
210540_s_at	0.825084093111615	7.7057725281358	8.57757704162337	7.23783187009529e-15	4.63382268732389e-13	23.2783844468259	B4GALT4	8702	normal
204162_at	1.41440302911484	5.83627212672222	8.57662269100891	7.27929726594598e-15	4.65491904111809e-13	23.2727947592357	NDC80	10403	normal
225578_at	0.592783618072903	7.31773846001235	8.576117242611	7.3013538717585e-15	4.65967873316941e-13	23.2698344111496	MZT1	440145	normal
212573_at	0.942144290498382	7.59280028664198	8.57606161433449	7.30378541257648e-15	4.65967873316941e-13	23.2695086072164	ENDOD1	23052	normal
204256_at	1.42386010684484	6.02944982902469	8.57496991310787	7.35166732723934e-15	4.68476003632647e-13	23.263114884391	ELOVL6	79071	normal
211928_at	0.596962213912585	8.99792031545062	8.57416508213839	7.38716664801774e-15	4.69471625995097e-13	23.2584014553207	DYNC1H1	1778	normal
1568997_at	-0.580167477285162	4.72180585724691	-8.57403204221524	7.39305111992279e-15	4.69471625995097e-13	23.2576223332243	POLR1E	64425	normal
205513_at	2.70741865121935	8.67549773508025	8.57308039623688	7.43527921597312e-15	4.71605442150035e-13	23.2520493361071	TCN1	6947	up
224298_s_at	0.434484232727745	7.62572760219136	8.57163645987437	7.49980997348427e-15	4.75147288876307e-13	23.2435938405522	UBAC2	337867	normal
205946_at	-0.600155307476128	6.60679406783333	-8.57048917463849	7.55147942172141e-15	4.77867057155808e-13	23.2368758685788	VIPR2	7434	normal
219117_s_at	-1.06534469696226	10.3303566562222	-8.56498781239992	7.8041942957651e-15	4.93288234821915e-13	23.2046670502674	FKBP11	51303	normal
225707_at	0.662231977462581	8.07013340495062	8.55957888981332	8.06084779083061e-15	5.08335470546325e-13	23.1730068958728	ARL6IP6	151188	normal
224800_at	0.658499534110321	8.57594549610494	8.55635716806524	8.2176836505263e-15	5.17628863585859e-13	23.1541526473907	WDFY1	57590	normal
204285_s_at	1.50930774677097	6.50682378925309	8.55437810162225	8.31552472692186e-15	5.23189084516056e-13	23.1425720048771	PMAIP1	5366	up
204589_at	1.20273196432613	7.85013659095679	8.55187157782628	8.44110422609397e-15	5.30479739726078e-13	23.1279063358381	NUAK1	9891	normal
212979_s_at	0.711928818522259	6.54353203412346	8.55167068264065	8.45125043196395e-15	5.30507597437002e-13	23.1267309672754	TCAF1	9747	normal
229337_at	-0.826873063804192	5.65597454729012	-8.54937708840865	8.56795032508261e-15	5.35374496027305e-13	23.1133126636857	USP2	9099	normal
219090_at	1.18077506302226	6.69196253966049	8.54881579029933	8.59675249652146e-15	5.36561007702409e-13	23.1100290830871	SLC24A3	57419	normal
226962_at	0.59122721267	7.04547906954938	8.54815624609339	8.63071890597523e-15	5.37883339829768e-13	23.1061708674919	ZBTB41	360023	normal
223279_s_at	0.895713356844523	8.05133993546914	8.54802266555085	8.63761449237379e-15	5.37883339829768e-13	23.105389458686	UACA	55075	normal
1553976_a_at	0.648944766815162	6.69148224374691	8.54062596428507	9.02810294157119e-15	5.60922191284551e-13	23.0621279121573	DPCD	25911	normal
232578_at	3.45500932662613	5.84033999804321	8.53207369600069	9.50149170050815e-15	5.86998936412749e-13	23.0121251157957	CLDN18	51208	up
242228_at	1.05670257823129	4.86223134045679	8.53144008389127	9.53752876818747e-15	5.88149857680776e-13	23.0084213007358	BICD1	636	normal
219032_x_at	1.0602423250171	7.74604450861111	8.53136802842529	9.54163555121808e-15	5.88149857680776e-13	23.0080001029761	OPN3	23596	normal
224323_s_at	-0.609206532847743	4.61198996562963	-8.53007253390166	9.61577224619619e-15	5.91386217728658e-13	23.000427560649	MRO	83876	normal
219942_at	-0.472716378193548	5.24881050124074	-8.52912132445074	9.67057060102286e-15	5.93421377790039e-13	22.9948677380852	MYL7	58498	normal
1555870_at	0.719129061896453	6.68153703052469	8.52871068352053	9.69432299582075e-15	5.93865035981494e-13	22.9924676119699	RNF207	388591	normal
237334_at	-0.359603141830964	3.89908320982716	-8.52862089904727	9.6995240444714e-15	5.93865035981494e-13	22.9919428428056	SFXN2	118980	normal
224952_at	0.91464281391452	6.90361420851235	8.52721991243967	9.78104047463413e-15	5.98186116275862e-13	22.9837546723866	TANC2	26115	normal
201463_s_at	0.702463672659032	10.0355603523951	8.52697254920306	9.79550380412413e-15	5.984013078106e-13	22.9823089917572	TALDO1	6888	normal
209049_s_at	0.690394857376771	8.38410040095062	8.52364621977728	9.99206969627661e-15	6.09728136879379e-13	22.9628702368449	ZMYND8	23613	normal
231779_at	1.03813667114935	6.84853331172839	8.51758253273545	1.03605279233731e-14	6.30803857695352e-13	22.927441924773	IRAK2	3656	normal
208591_s_at	-0.548290364839355	5.60400332192593	-8.51635814571681	1.0436548586938e-14	6.34020326656482e-13	22.9202893429714	PDE3B	5140	normal
205107_s_at	0.722004713549031	5.81344923181481	8.51476074179824	1.05365626617461e-14	6.39385753086538e-13	22.9109582633071	EFNA4	1945	normal
1562321_at	-1.86083658850645	6.9650937315	-8.51315453637704	1.06380873177075e-14	6.44050565438587e-13	22.9015764322611	PDK4	5166	down
204348_s_at	1.27239217184548	6.8241621761358	8.51298635241333	1.06487738666023e-14	6.44050565438587e-13	22.9005941096736	AK4	205	normal
203590_at	0.412816422380313	8.9046008622963	8.5115862356363	1.07381531926053e-14	6.4873870254773e-13	22.8924166427107	DYNC1LI2	1783	normal
204311_at	-0.510404567388387	5.42233797227778	-8.50984932875039	1.08500680522302e-14	6.54776457787735e-13	22.8822728341994	ATP1B2	482	normal
225029_at	0.545578687724515	8.61871154166667	8.50671459338832	1.10549889410279e-14	6.65673480562445e-13	22.8639674558191	NBDY	550643	normal
212650_at	0.90702393154774	6.94586183730247	8.50643646832317	1.10733548019507e-14	6.66045845760899e-13	22.8623434587753	EHBP1	23301	normal
201634_s_at	0.733954963795811	6.61357327890123	8.50591971175291	1.1107559058989e-14	6.67369001703541e-13	22.859326124083	CYB5B	80777	normal
227609_at	1.46038121105581	7.74329283564198	8.50519727851594	1.11555530224916e-14	6.69516862244488e-13	22.8551079615721	EPSTI1	94240	normal
218454_at	0.869779118047418	9.40445171197531	8.50175183616904	1.13872945767214e-14	6.81928073364996e-13	22.8349924740624	PLBD1	79887	normal
201438_at	1.60141907562839	11.0697777495494	8.50104403805357	1.14354898782222e-14	6.84064999006344e-13	22.8308605238715	COL6A3	1293	up
228172_at	-0.526089784340321	6.15740502983333	-8.50010763679509	1.14995625457619e-14	6.87089505836726e-13	22.8253942440649	TTLL11	158135	normal
208758_at	0.594710744999357	8.76016326472839	8.49993834760665	1.15111840392582e-14	6.87089505836726e-13	22.824406035847	ATIC	471	normal
211714_x_at	0.775494932400326	10.4257056637654	8.49905888751896	1.15717457977378e-14	6.89598202686914e-13	22.8192723973125	TUBB	203068	normal
202322_s_at	0.488389849614519	8.33184734774691	8.49700139268452	1.17146685330384e-14	6.96848097051215e-13	22.807263043317	GGPS1	9453	normal
211981_at	1.47389610874355	8.77346918661111	8.49306099810637	1.19932961636962e-14	7.11891650609326e-13	22.7842664849646	COL4A1	1282	normal
201887_at	0.778248004817746	8.84425439300617	8.49271811163963	1.20178508186997e-14	7.11891650609326e-13	22.7822655535969	IL13RA1	3597	normal
201614_s_at	0.599638592481931	7.0786028010679	8.49105078096217	1.21379643862211e-14	7.18228574476881e-13	22.7725361952559	RUVBL1	8607	normal
215412_x_at	0.486399143170323	6.47308386688272	8.48798508263921	1.23619345448315e-14	7.29901480819292e-13	22.75464883757	PMS2P1	5379	normal
210401_at	-1.48572074225774	7.00961612217284	-8.48624318001356	1.24910154725558e-14	7.36707099240726e-13	22.7444864862032	P2RX1	5023	normal
221611_s_at	-0.475166757511292	4.80247288238272	-8.4860669892353	1.25041461014247e-14	7.36707099240726e-13	22.7434586238359	PHF7	51533	normal
208932_at	0.511321297815808	8.36867075302469	8.48511809400243	1.25750985856269e-14	7.40089897921583e-13	22.7379230942395	PPP4C	5531	normal
235553_at	-0.426263938066449	5.43758599661111	-8.4845745340433	1.26159225429389e-14	7.41694155951813e-13	22.7347522571135	GAPVD1	26130	normal
205234_at	1.55013984241	6.6392218649321	8.48338540579519	1.27056911500666e-14	7.45368737800311e-13	22.7278157887665	SLC16A4	9122	up
200021_at	0.656478764819351	12.5814219830247	8.4828875268013	1.27434646732044e-14	7.4678342015804e-13	22.7249116511724	CFL1	1072	normal
222105_s_at	0.496075246653551	6.6947643533642	8.48199550509926	1.28114204056913e-14	7.49159797519972e-13	22.7197086329153	NKIRAS2	28511	normal
214374_s_at	0.916469321086449	6.24581424733333	8.48090562985297	1.28949374732791e-14	7.53237934136255e-13	22.7133518478937	PPFIBP1	8496	normal
205412_at	-0.969089373155485	9.24902669917284	-8.47986388519173	1.29752714962442e-14	7.56314465945793e-13	22.7072760773059	ACAT1	38	normal
217118_s_at	0.876250623837737	7.83594650584568	8.47920914588876	1.30260157288053e-14	7.584636953913e-13	22.7034575838258	KIAA0930	23313	normal
222171_s_at	-0.578812176125806	4.64478852598148	-8.47735183981081	1.3171037159143e-14	7.66091975187388e-13	22.6926262294731	PKNOX2	63876	normal
218309_at	1.4019380199587	9.08458093764198	8.47577711871604	1.32952488130384e-14	7.72494929705498e-13	22.683443545587	CAMK2N1	55450	normal
201481_s_at	0.787130483614839	8.34598576472222	8.47478981918976	1.33737179702733e-14	7.76229331236403e-13	22.6776866275299	PYGB	5834	normal
220331_at	-0.671101437921612	5.09152230908642	-8.47425433369726	1.34164697392155e-14	7.77884923639032e-13	22.6745643317579	CYP46A1	10858	normal
204641_at	1.36856640279709	5.18253585341358	8.47189595886131	1.36063767080212e-14	7.88060006897309e-13	22.6608140673917	NEK2	4751	normal
210245_at	-0.557833430259035	4.99164688351235	-8.47137065430097	1.3649038683742e-14	7.89694380987932e-13	22.6577515303003	ABCC8	6833	normal
200931_s_at	0.857900750549987	9.87677485503704	8.46975296477747	1.37812533607583e-14	7.96501086151647e-13	22.6483208175446	VCL	7414	normal
213419_at	0.862991559864835	6.0040975805679	8.46902672262595	1.38410223438432e-14	7.99110767317453e-13	22.6440872353949	APBB2	323	normal
226282_at	0.718371792819676	8.41890519707407	8.46877643964436	1.38616799469886e-14	7.99459231119834e-13	22.6426282586981	PTPN14	5784	normal
231956_at	1.11635219645613	7.30031924009259	8.46828978608728	1.39019345273804e-14	8.00936006622261e-13	22.6397914518691	RNF213	57674	normal
215084_s_at	0.552522644110324	7.19728935377161	8.46467984878226	1.42041838703899e-14	8.16146840205955e-13	22.6187502946568	LRRC42	115353	normal
242418_at	0.80414470789871	4.95148805232099	8.46424927019066	1.42406676495445e-14	8.17007873807812e-13	22.6162408188269	C2orf27A	29798	normal
208613_s_at	0.766173935673867	8.04477546888889	8.46387331231649	1.42725993776662e-14	8.17981520937e-13	22.61404972031	FLNB	2317	normal
212242_at	0.959699250518387	8.31974482821605	8.46208912420951	1.44251099989335e-14	8.25856428472972e-13	22.6036519004535	TUBA4A	7277	normal
213101_s_at	0.671825719677424	11.2861816181914	8.4601666922722	1.45912487268158e-14	8.34494272111564e-13	22.5924493619118	ACTR3	10096	normal
204928_s_at	0.463828976590646	7.1002660175	8.45720832982686	1.48506319510638e-14	8.45484699274135e-13	22.5752120643163	SLC10A3	8273	normal
211684_s_at	0.482581605468384	10.0237780088704	8.45538741872797	1.50125563188616e-14	8.53234424879165e-13	22.5646034217353	DYNC1I2	1781	normal
210480_s_at	0.732586065460646	7.11905075207407	8.45393864416767	1.5142639532525e-14	8.59733973458781e-13	22.5561634713304	MYO6	4646	normal
206364_at	1.11386874679581	5.51306244576543	8.45204185804773	1.5314641959823e-14	8.67697460262508e-13	22.5451144276463	KIF14	9928	normal
227708_at	-0.852250064754521	8.42201676367901	-8.44619147588974	1.58574718168105e-14	8.96594903396186e-13	22.5110410941463	EEF1A1	1915	normal
209146_at	1.09154454404161	8.63751998746914	8.44415865265117	1.60505250526567e-14	9.06572786419426e-13	22.4992037947532	MSMO1	6307	normal
214352_s_at	0.76741013444774	8.8607860080679	8.44015017625211	1.64380646544802e-14	9.23690837598874e-13	22.4758652935677	KRAS	3845	normal
225639_at	1.20434133034516	8.22007759114198	8.4387375645644	1.65768379179308e-14	9.3006271930247e-13	22.4676416725785	SKAP2	8935	normal
208086_s_at	-0.987374234459676	5.06663519752469	-8.43857808987138	1.65925773955984e-14	9.3006271930247e-13	22.466713312222	DMD	1756	normal
205081_at	1.55386417577323	8.30945765574074	8.43770459871211	1.6679050814279e-14	9.33395192702872e-13	22.4616285206989	CRIP1	1396	up
231463_at	-0.713091456774845	4.49171337776543	-8.43599598958857	1.68494943069746e-14	9.41969428664452e-13	22.4516828994178	CNTD1	124817	normal
200766_at	0.834265213356453	8.19155043445679	8.43465033339237	1.69849473559514e-14	9.48572008872975e-13	22.443850529268	CTSD	1509	normal
213485_s_at	0.720244298593223	7.04653332214198	8.43278546828128	1.71744524660538e-14	9.57199988360339e-13	22.4329969034951	ABCC10	89845	normal
209945_s_at	0.705878220611611	7.06717601022222	8.43204877459507	1.7249891327154e-14	9.594484316502e-13	22.4287095559331	GSK3B	2932	normal
218922_s_at	-0.745247109940321	5.23642598258025	-8.43050273741704	1.74092797279087e-14	9.65776234777858e-13	22.4197125265898	CERS4	79603	normal
234994_at	1.80055754566065	7.06642781851852	8.42806989314611	1.76630586640656e-14	9.77095486173063e-13	22.4055560817505	TMEM200A	114801	up
201841_s_at	0.763363740130645	10.9486671581852	8.42775261857356	1.76964242837736e-14	9.77095486173063e-13	22.4037100125734	HSPB1	3315	normal
244577_at	-0.386416925535483	4.60098930605556	-8.42762241586807	1.77101349208506e-14	9.77095486173063e-13	22.4029524329469	LOC102724009	102724009	normal
202609_at	1.01031303510032	9.49184149087654	8.42626428545825	1.78537792639747e-14	9.84027602074411e-13	22.3950504692602	EPS8	2059	normal
219372_at	0.599097521200648	6.73906370811111	8.42537481567968	1.7948481286178e-14	9.88250971119622e-13	22.3898755626926	IFT81	28981	normal
211959_at	1.75178594208354	10.1247566627716	8.42404246175292	1.80912709406531e-14	9.95110904104837e-13	22.3821243629583	IGFBP5	3488	up
214961_at	-1.69242195737032	4.97578662183333	-8.41890138243755	1.86528943683048e-14	1.02394277066974e-12	22.3522196606613	MTUS2	23281	down
216370_s_at	-0.421282089158709	4.11618169651852	-8.4162821516139	1.89456456458061e-14	1.03792903375195e-12	22.3369867825561	TKTL1	8277	normal
206674_at	-0.655414675842903	5.67644389721605	-8.41171703888459	1.94668305217286e-14	1.06434895877551e-12	22.3104414410438	FLT3	2322	normal
201663_s_at	0.916350152580645	7.16811893025309	8.41095517133052	1.9555185797879e-14	1.06811167182721e-12	22.3060118533339	SMC4	10051	normal
202086_at	1.3809174692971	8.62897362903704	8.41059594226745	1.95969842816862e-14	1.06932646267584e-12	22.3039233069066	MX1	4599	normal
200736_s_at	0.895459769991612	10.3079231294877	8.4099573640928	1.96715057931254e-14	1.07232261140492e-12	22.3002107184876	GPX1	2876	normal
226757_at	1.30375589814903	6.90868304832099	8.40921135169378	1.9758921112504e-14	1.07494429037428e-12	22.2958736628591	IFIT2	3433	normal
204714_s_at	1.69112547001194	6.85042166587654	8.4075304541058	1.99572989711538e-14	1.08358025943181e-12	22.286102055124	F5	2153	up
1555278_a_at	0.535663270520645	7.47063257874691	8.40630687076439	2.01029472171332e-14	1.09040539592933e-12	22.2789894388547	CKAP5	9793	normal
213237_at	0.704165228070325	5.87294690458025	8.40526432351273	2.02278781238544e-14	1.09609438693928e-12	22.2729294897843	KNOP1	400506	normal
218542_at	1.36639701024065	5.17184213501235	8.40227250648851	2.05906898690821e-14	1.11354695211876e-12	22.2555407543374	CEP55	55165	normal
205713_s_at	2.30232584572258	7.26663009383333	8.40154722434883	2.06796117200634e-14	1.11725076165461e-12	22.2513257032665	COMP	1311	up
202968_s_at	0.854088029185161	6.84288214318518	8.40036212953239	2.08257290081615e-14	1.12403428778009e-12	22.2444387066296	DYRK2	8445	normal
222986_s_at	0.561989534810005	8.80507286775309	8.39567938307171	2.14131854594138e-14	1.15460149407638e-12	22.2172293204342	SHISA5	51246	normal
227068_at	0.977437708438063	7.85338024838889	8.39524576083627	2.14684089210387e-14	1.15643867759388e-12	22.214710028804	PGK1	5230	normal
226285_at	0.717402759015808	6.35628857054321	8.39418459724707	2.16041491792857e-14	1.16260517359985e-12	22.2085450119311	CAPRIN1	4076	normal
217559_at	-0.46677217417871	5.35353709562346	-8.38945181539556	2.22199964310733e-14	1.19222601066628e-12	22.1810527581177	RPL10L	140801	normal
221794_at	0.526188338110646	6.84003480353704	8.38751629197049	2.24768456585458e-14	1.20364499155827e-12	22.1698112290841	DOCK6	57572	normal
221589_s_at	-0.81729226711516	7.58999784419136	-8.38722780963392	2.25153795652639e-14	1.20452874533346e-12	22.1681358084939	ALDH6A1	4329	normal
227747_at	0.565371276456128	6.58631555708025	8.38576604611901	2.27116442042438e-14	1.21384080827667e-12	22.1596466595113	MPZL3	196264	normal
211964_at	1.37101182451387	10.4599383973951	8.38506185686387	2.2806797760754e-14	1.21745889600819e-12	22.1555573059162	COL4A2	1284	normal
237053_at	-0.310532423956131	4.94598342606173	-8.38425919231284	2.29157404280022e-14	1.22116774649223e-12	22.1508962511662	SYNDIG1L	646658	normal
219605_at	-0.401287162206132	4.30828362869753	-8.37930390877261	2.35998326762116e-14	1.25395612397655e-12	22.1221248709476	ZNF3	7551	normal
222127_s_at	0.652658852891294	8.85059008045679	8.37532567013209	2.41636781109871e-14	1.28266902982351e-12	22.0990311976224	EXOC1	55763	normal
216036_x_at	-0.4646380165842	6.60811255629012	-8.37495089690869	2.4217479797031e-14	1.28427808719948e-12	22.096855859182	WDTC1	23038	normal
222505_at	0.579967867117421	6.0308499630679	8.37432560770892	2.43075098482165e-14	1.28780339239461e-12	22.0932265069884	LMBR1	64327	normal
211429_s_at	1.59642759729613	11.1458361941173	8.37079005859287	2.48228480969243e-14	1.31256210802644e-12	22.0727071832439	SERPINA1	5265	up
202440_s_at	0.595114695587736	8.02350835089506	8.36532616494785	2.56406654715462e-14	1.35314511984277e-12	22.0410029383996	ST5	6764	normal
232557_at	-0.373734850322904	5.15213803422222	-8.36516893634846	2.56645905674796e-14	1.35314511984277e-12	22.0400907389222	UBAP1L	390595	normal
219508_at	2.09261160777064	8.0276464767716	8.36443634979774	2.57763589440869e-14	1.35681352757318e-12	22.0358405503424	GCNT3	9245	up
229764_at	1.41584664388935	5.13887144338889	8.36435040684362	2.57895026047465e-14	1.35681352757318e-12	22.0353419515266	TPRG1	285386	normal
235316_at	-0.421337371051938	5.1397976082963	-8.36384946374703	2.58662466797894e-14	1.35853701942122e-12	22.0324357654776	NAT8L	339983	normal
212611_at	0.766243607743223	7.85224821691975	8.36357781397797	2.59079579409586e-14	1.35942188140299e-12	22.0308598369129	DTX4	23220	normal
206335_at	0.749384981588705	7.50865131412963	8.36340811741356	2.59340483676974e-14	1.35948618840254e-12	22.0298753821521	GALNS	2588	normal
206284_x_at	0.91706586781129	8.16995401869753	8.36271814511899	2.60403987299233e-14	1.36375364038176e-12	22.0258727502655	CLTB	1212	normal
222135_at	-0.233051664400646	3.07786950898148	-8.3587667495016	2.66578460296195e-14	1.39475381021e-12	22.0029526015588	ZNF814	730051	normal
225414_at	0.642831708023866	9.46812337982716	8.35562957655023	2.7158391654234e-14	1.41687506077791e-12	21.9847583832581	RNF149	284996	normal
219530_at	0.548424896130641	7.03227953091975	8.35531251152426	2.72094964387795e-14	1.4181880055198e-12	21.9829196947108	PALB2	79728	normal
227785_at	0.548066491532581	6.4354030097716	8.35188532311603	2.7768021543543e-14	1.44553310756641e-12	21.9630468644303	SDCCAG8	10806	normal
200896_x_at	0.513915987405806	9.32740303676543	8.35176995511708	2.77870195894338e-14	1.44553310756641e-12	21.9623779492556	HDGF	3068	normal
206884_s_at	1.79825851086613	4.55381478680247	8.34878728419037	2.82826892349781e-14	1.46713096197574e-12	21.9450853820121	SCEL	8796	up
206310_at	-0.647705197116126	5.32598193810494	-8.34773269502618	2.84600358087325e-14	1.47493123966109e-12	21.9389717922746	SPINK2	6691	normal
225718_at	0.449768851141293	7.0633250366358	8.34727531861324	2.85372939072979e-14	1.47753460642189e-12	21.9363204162004	LNPK	80856	normal
200650_s_at	0.986985654359676	11.807154439716	8.34542615747307	2.88517739798623e-14	1.48875521898855e-12	21.9256015513068	LDHA	3939	normal
201561_s_at	0.433188816347098	8.74606464203086	8.34324709774218	2.92267756191402e-14	1.50560133802925e-12	21.9129715889511	CLSTN1	22883	normal
236429_at	1.00818207781903	5.76856934830864	8.34183883022447	2.94716981750269e-14	1.51444088131541e-12	21.9048098736657	ZNF83	55769	normal
205722_s_at	-0.343846917740321	4.7339805435	-8.34133695489079	2.95594745502869e-14	1.51752513712388e-12	21.9019013499548	GFRA2	2675	normal
226930_at	1.9953621250929	6.84647366287654	8.33953356950546	2.98770272864049e-14	1.53095264000392e-12	21.8914507377406	FNDC1	84624	up
201105_at	1.49327575553775	11.1664995002716	8.33862318751641	3.00386173128873e-14	1.5363530417045e-12	21.8861754143807	LGALS1	3956	normal
207233_s_at	0.760298342050323	7.40349637293827	8.337006672234	3.03276840318774e-14	1.54824101255172e-12	21.876808870283	MITF	4286	normal
203186_s_at	1.65592853310517	10.1041022237099	8.3366019389443	3.04004898726618e-14	1.55051005950353e-12	21.8744638435373	S100A4	6275	up
201954_at	1.24981026394419	9.36506815047531	8.33633847740296	3.04479760842816e-14	1.55148470867483e-12	21.872937370075	ARPC1B	10095	normal
228654_at	0.924197060145809	6.35917045420988	8.33123505589739	3.13824755211265e-14	1.5931632768037e-12	21.8433723303246	SPIN4	139886	normal
226697_at	0.82175040556194	7.03174867752469	8.33018845364576	3.15776098319552e-14	1.60158239105951e-12	21.8373100556387	FAM114A1	92689	normal
237559_at	-0.355395294094838	3.61871467768519	-8.33001867500742	3.16093776071054e-14	1.60170780414132e-12	21.8363266685418	GPR55	9290	normal
226691_at	0.514732282906133	7.63678082858642	8.32703934991727	3.21720376233928e-14	1.62686377672872e-12	21.8190711899104	TNRC18	84629	normal
213723_s_at	-0.460698528494511	5.93011050785185	-8.32281266191462	3.29873596292411e-14	1.66228929744586e-12	21.7945954839318	IDUA	3425	normal
210707_x_at	0.444176533373875	7.53322886130864	8.31594173324805	3.43567288880993e-14	1.72810869545247e-12	21.7548181028348	DTX2P1-UPK3BP1-PMS2P11	441263	normal
1555851_s_at	0.533804087204839	10.7315164564506	8.31095579129633	3.53855998715158e-14	1.77333425570589e-12	21.7259614733016	SELENOW	6415	normal
218849_s_at	0.70588180086226	6.72362646917284	8.31012209167099	3.55605963096658e-14	1.77884318685359e-12	21.7211370229923	PPP1R13L	10848	normal
230242_at	-0.52995437513581	5.39890537439506	-8.30803022536254	3.60034761524781e-14	1.79935105908294e-12	21.7090326614566	NFASC	23114	normal
230343_at	0.65450030135	5.46758817269753	8.30683937925375	3.6258036618325e-14	1.80876656214135e-12	21.7021424964832	CST3	1471	normal
201485_s_at	0.675248308389675	8.24541254174074	8.30496739029404	3.66618162608526e-14	1.82636342490496e-12	21.6913120706065	RCN2	5955	normal
222830_at	1.23214648553677	6.27375803073457	8.30489469276026	3.66775864754575e-14	1.82636342490496e-12	21.6908914972307	GRHL1	29841	normal
230853_at	-0.38858168665129	5.41511245348765	-8.30407908396212	3.6854977870238e-14	1.83185992277751e-12	21.6861730968331	FEM1A	55527	normal
214743_at	0.593776525097415	8.26753946851852	8.30391846226396	3.68900126042658e-14	1.83193591202383e-12	21.6852439015822	CUX1	1523	normal
210213_s_at	0.571304730825164	8.53770370110494	8.30200068697186	3.7310878501672e-14	1.84898879770163e-12	21.674150137374	EIF6	3692	normal
1568865_at	0.699913796955161	4.94720186203086	8.30030742357455	3.76864324971144e-14	1.86302504229632e-12	21.6643559533042	FNTB	2342	normal
202859_x_at	2.41008253677291	8.4773780625	8.2988552034185	3.80115111988917e-14	1.87739780921355e-12	21.6559566446474	CXCL8	3576	up
207442_at	-0.614245080093226	6.14574576371605	-8.29827571132314	3.81420055050677e-14	1.88214273555016e-12	21.6526051580185	CSF3	1440	normal
209882_at	0.97751407697258	6.69047744289506	8.29518434759102	3.8845689108746e-14	1.9134126594781e-12	21.6347278581752	RIT1	6016	normal
217948_at	0.482375935112906	6.6437353202963	8.29327552586157	3.92866091519926e-14	1.93165049944712e-12	21.6236904990498	RTL8A	26071	normal
203460_s_at	0.585410792083547	8.06240824827778	8.29304331795206	3.9340584684724e-14	1.93249445164349e-12	21.6223478746807	PSEN1	5663	normal
218883_s_at	1.4971927613758	6.69064483135185	8.29274597008164	3.94098091190212e-14	1.93249445164349e-12	21.6206286333804	CENPU	79682	normal
240398_at	-0.424185311534514	5.50190290166667	-8.29123109309655	3.97643627592403e-14	1.94813309485794e-12	21.6118701180154	ITPKB-IT1	100506443	normal
217995_at	0.641042638924844	9.58502763581481	8.28955605391353	4.01600876123708e-14	1.96575898854644e-12	21.602186339195	SQOR	58472	normal
218473_s_at	0.586836704804837	7.91203978315432	8.28900595302249	4.02908983681086e-14	1.97039791437955e-12	21.5990062518903	COLGALT1	79709	normal
218556_at	0.643655562373221	8.27396279297531	8.28765829958791	4.06131517070364e-14	1.98084216733472e-12	21.5912159349825	ORMDL2	29095	normal
220750_s_at	0.76372627088516	7.17314017153704	8.28713264677519	4.07395389261707e-14	1.98523555328733e-12	21.5881774551933	P3H1	64175	normal
238673_at	0.927048275089674	7.12742261145062	8.28682087952321	4.0814684098388e-14	1.98712631618821e-12	21.5863753542437	SAMD12	401474	normal
201609_x_at	0.473059489774196	8.08609130745062	8.28363457419171	4.15906079028776e-14	2.02130354407985e-12	21.5679591768727	ICMT	23463	normal
211750_x_at	0.918488987487095	11.5289115729074	8.28318952688368	4.17001436669863e-14	2.02482713587254e-12	21.5653871213205	TUBA1C	84790	normal
204475_at	2.93701737011936	7.57046041733951	8.28201834859535	4.19897656314142e-14	2.03708113211852e-12	21.5586188106386	MMP1	4312	up
200906_s_at	1.38833009031838	7.8872577623642	8.28018159095272	4.24480040114101e-14	2.0574863646488e-12	21.5480048450444	PALLD	23022	normal
209272_at	0.709429618741939	8.22311213	8.27770355334853	4.30741023778003e-14	2.08045631405144e-12	21.533686640486	NAB1	4664	normal
225908_at	0.454978848170001	8.50400436584568	8.2769284638979	4.32718104534237e-14	2.08816084425502e-12	21.5292084925801	IAH1	285148	normal
224689_at	0.406930470564194	7.96167628222222	8.27107424104158	4.47944631727098e-14	2.15593069891541e-12	21.4953906135064	MANBAL	63905	normal
211012_s_at	0.505911006878708	6.90774377214815	8.26806854630582	4.55967622957811e-14	2.19261475683538e-12	21.4780314418861	PML	5371	normal
210719_s_at	0.914669652541936	7.38879876438889	8.26760575888961	4.57215526379382e-14	2.19475495213281e-12	21.4753588710734	HMG20B	10362	normal
230660_at	0.861079344414518	5.40727538845062	8.2667417545128	4.59554384417516e-14	2.20404701473927e-12	21.4703694555602	SERTAD4	56256	normal
203211_s_at	0.62351530955871	8.06233849071605	8.26115233318226	4.74974365523244e-14	2.27281499744648e-12	21.4380969508722	MTMR2	8898	normal
219918_s_at	1.61856368202355	5.4525194097716	8.26109330325919	4.75139925392103e-14	2.27281499744648e-12	21.4377561673753	ASPM	259266	up
202778_s_at	0.478361023800639	8.12011489001235	8.25842171809061	4.82693097549662e-14	2.30491223655264e-12	21.422333958712	ZMYM2	7750	normal
235571_at	0.570874177508385	6.69812206204938	8.25582626081862	4.90145092723488e-14	2.33845400913235e-12	21.4073531288887	MIR34A	407040	normal
205120_s_at	0.804428858215806	7.5548068198642	8.25421842418747	4.94818602142996e-14	2.35852575451097e-12	21.3980737368104	SGCB	6443	normal
205854_at	0.576375161151614	7.80435757606173	8.25408277246815	4.95214918368285e-14	2.35852575451097e-12	21.3972908761136	TULP3	7289	normal
213125_at	1.78866034682484	7.59103522834568	8.25228164811102	5.00506979123614e-14	2.37958426813771e-12	21.3868968831808	OLFML2B	25903	up
225189_s_at	1.12828595855935	7.80405599650617	8.24907713285423	5.10061564535508e-14	2.42080000355719e-12	21.3684064058314	RAPH1	65059	normal
230246_at	-0.452631707370969	5.64267092437037	-8.24478400125811	5.23146138386536e-14	2.47859749707833e-12	21.3436389957864	PLAC9	219348	normal
210142_x_at	0.424044067191289	9.22480860037037	8.24041918012412	5.36790581547933e-14	2.53884299707035e-12	21.3184633258512	FLOT1	10211	normal
234586_at	-0.410235214235162	5.16312924541975	-8.23933637587013	5.40229727733856e-14	2.55290063646055e-12	21.3122186960101	SARDH	1757	normal
205263_at	1.02306229985613	8.46225558616667	8.23790577903702	5.4480705478265e-14	2.57230792057352e-12	21.3039688223366	BCL10	8915	normal
242314_at	-0.417581002651615	5.4419654314321	-8.23635064653834	5.49826499113961e-14	2.59376737179084e-12	21.2950014398643	TNRC6C	57690	normal
225871_at	0.943109126818062	7.84371484440741	8.23334126505968	5.59670421363518e-14	2.63792933517676e-12	21.2776503413344	STEAP2	261729	normal
224754_at	0.437961115873872	8.64361679683951	8.2313132935168	5.66402485946814e-14	2.66506505328245e-12	21.2659591720474	SP1	6667	normal
202206_at	1.46702242113388	8.07734779027778	8.22668212151722	5.82078847432845e-14	2.73177347496917e-12	21.2392650274113	ARL4C	10123	normal
225362_at	0.65396956165323	5.78733078419753	8.22599650100381	5.8443594064501e-14	2.73971381471832e-12	21.235313616774	FAM122B	159090	normal
224817_at	1.00601263548968	8.7028302692963	8.22589870184152	5.84772934938505e-14	2.73971381471832e-12	21.2347499854375	SH3PXD2A	9644	normal
223299_at	-0.921784365450646	8.85118803135802	-8.22544358033663	5.86343720658127e-14	2.74472114100883e-12	21.2321270871614	SEC11C	90701	normal
226129_at	1.07393694685129	6.87733940810494	8.22143719377946	6.00353027981642e-14	2.80070834512767e-12	21.2090405250559	FAM83H	286077	normal
203882_at	0.837693474573872	8.60992516190741	8.21949694593449	6.07256420769928e-14	2.8280872917884e-12	21.1978616004387	IRF9	10379	normal
242676_at	-0.400198003216773	3.76034610464198	-8.21898580961056	6.09088109241521e-14	2.83420360619406e-12	21.1949168172507	NDUFV2-AS1	101927275	normal
228628_at	0.985749126696127	7.0720281672284	8.2171078639004	6.15865027910407e-14	2.86086834333063e-12	21.184098143408	SRGAP2C	653464	normal
216956_s_at	-0.520043327319356	4.13561885833951	-8.21626249461226	6.18940065029429e-14	2.87271205903939e-12	21.1792283752581	ITGA2B	3674	normal
214910_s_at	-0.529537001811613	5.16933949397531	-8.21112308756042	6.37965192990572e-14	2.95375498189412e-12	21.1496270840496	APOM	55937	normal
232151_at	1.24602740683484	6.41404024041358	8.2086394701454	6.4736587016853e-14	2.9944779146755e-12	21.1353249613689	MACC1	346389	normal
218230_at	0.625733027695483	8.2566093384321	8.20837643166395	6.4836950231437e-14	2.99658516813509e-12	21.1338103347834	ARFIP1	27236	normal
235606_at	0.834151780894842	4.73923700237037	8.20790672859469	6.50165510545742e-14	3.00234791292977e-12	21.1311057424799	DUBR	344595	normal
213703_at	1.26680895652903	7.32102389123457	8.20746890666045	6.51844058243015e-14	3.00755897758961e-12	21.1285847812455	LINC00342	150759	normal
223460_at	-0.418397319172258	6.78389793242593	-8.2067933233109	6.54442587875815e-14	3.01700240237017e-12	21.1246949065104	CAMKK1	84254	normal
200851_s_at	0.452584488269999	9.70735862890741	8.20618830972647	6.56778401841668e-14	3.02521980797752e-12	21.121211468951	IST1	9798	normal
217591_at	0.911555647928064	8.22829144030247	8.20528658446158	6.60275105879175e-14	3.03876611228484e-12	21.116019872451	SKIL	6498	normal
204026_s_at	1.22170896258548	7.03470493599383	8.20367604903001	6.66566437120936e-14	3.06514044992323e-12	21.1067479468921	ZWINT	11130	normal
221774_x_at	0.543217376865809	7.06833427120988	8.20072409909515	6.7825258882414e-14	3.11364066280099e-12	21.0897553600183	SUPT20H	55578	normal
202779_s_at	1.01289660946935	7.00654975424074	8.20034878660546	6.79752860086754e-14	3.11791003567477e-12	21.0875950918375	UBE2S	27338	normal
222460_s_at	0.381726614287741	8.28187237105556	8.19732068045811	6.91978429264751e-14	3.16867006868093e-12	21.0701670321821	FAM192A	80011	normal
218474_s_at	0.741040778462902	7.19613166018519	8.19642194131024	6.95648762542693e-14	3.1828113884537e-12	21.0649949046569	KCTD5	54442	normal
224609_at	0.688553917472578	7.2967203605679	8.19597075140528	6.97498637389528e-14	3.18594302416645e-12	21.0623984522702	SLC44A2	57153	normal
204415_at	1.32642556266936	8.21174871010494	8.19044983870169	7.20533379667351e-14	3.28293021110937e-12	21.0306321012656	IFI6	2537	normal
225566_at	0.787954612734519	6.43558411369136	8.18851161357964	7.28797847553964e-14	3.31782034263222e-12	21.0194819700721	NRP2	8828	normal
231775_at	0.991209996558387	7.14854437701852	8.18810414107746	7.30547209264411e-14	3.3230173599444e-12	21.0171380183339	TNFRSF10A	8797	normal
204972_at	1.32781608242161	6.67822359909877	8.18773854997533	7.32120310286448e-14	3.32740465211235e-12	21.015035026421	OAS2	4939	normal
205997_at	1.51311670200258	7.68039675073457	8.18740972647207	7.3353807397563e-14	3.33107925204465e-12	21.013143565754	ADAM28	10863	up
218706_s_at	0.814539811224195	7.49369429533333	8.18681785653987	7.36096861203898e-14	3.33992496981935e-12	21.0097390859318	GRAMD2B	65983	normal
204439_at	1.68329375102516	7.69867333903704	8.18519817821374	7.43144449643973e-14	3.36910636685607e-12	21.0004230900564	IFI44L	10964	up
212655_at	0.538823624401608	7.92524581560494	8.18319477021939	7.51954387741558e-14	3.40622254761969e-12	20.9889010168616	ZCCHC14	23174	normal
205648_at	1.13326886463613	6.54194890385802	8.18071833632072	7.62987736480455e-14	3.45334060364809e-12	20.9746600541193	WNT2	7472	normal
207034_s_at	0.876206793175482	5.32368010741358	8.17953728608366	7.6830611876896e-14	3.47166421848702e-12	20.9678689363787	GLI2	2736	normal
210827_s_at	1.36775948816064	8.93001571376543	8.17703530409817	7.79694545297501e-14	3.51441049168515e-12	20.9534836988085	ELF3	1999	normal
209553_at	0.390039294784517	7.66718343321605	8.17410966355893	7.93223879631777e-14	3.57244774455251e-12	20.9366649073035	VPS8	23355	normal
225655_at	0.933150125344516	6.47690843982716	8.17153533632909	8.05321033598895e-14	3.61269244241586e-12	20.9218677705746	UHRF1	29128	normal
224916_at	1.13389732150612	6.94659783619753	8.1704597820863	8.10429259762439e-14	3.63198522766486e-12	20.9156860911337	TMEM173	340061	normal
227309_at	0.903340184654198	6.58373859566049	8.16830871788856	8.20742108487278e-14	3.67218287901325e-12	20.9033239884062	YOD1	55432	normal
202748_at	1.12183936717323	8.23632537762346	8.16527161437916	8.35524882028625e-14	3.72916921836041e-12	20.8858721192347	GBP2	2634	normal
222158_s_at	0.628425809951615	7.50428533668518	8.16504716573811	8.36627782740156e-14	3.73104600500147e-12	20.8845824934267	DESI2	51029	normal
202276_at	0.432680486990643	9.24904068978395	8.16360034754574	8.43771925328739e-14	3.75983944721669e-12	20.8762697871754	SEM1	7979	normal
224996_at	1.09911533680516	8.27871820214198	8.16310532843227	8.46230111873405e-14	3.76772242399661e-12	20.8734257896369	ASPH	444	normal
206159_at	-0.716163266647742	3.54379796444444	-8.16179682230227	8.52762202348983e-14	3.7937163070326e-12	20.8659084652943	GDF10	2662	normal
209969_s_at	1.4094997726071	7.69635423414198	8.15921555169524	8.65794944217538e-14	3.84543773965019e-12	20.8510806042728	STAT1	6772	normal
217546_at	-1.64045418358419	7.74507085602469	-8.15634083099088	8.80541922321614e-14	3.90776214309531e-12	20.8345693188344	MT1M	4499	down
229312_s_at	-0.595428202926776	6.34066998668519	-8.15431377289461	8.9108999344963e-14	3.95136621182956e-12	20.8229281201796	GKAP1	80318	normal
224859_at	0.559447736314191	7.60254155256173	8.15198537271126	9.03360864457613e-14	4.00253284150892e-12	20.8095578140688	CD276	80381	normal
202535_at	0.596279030089359	7.17029437194444	8.15184204853155	9.04121647213262e-14	4.00266000497045e-12	20.8087348591212	FADD	8772	normal
232662_x_at	-0.484811770260968	7.03274108051852	-8.150262079246	9.12550552706565e-14	4.03670723861096e-12	20.7996632085005	FAM213A	84293	normal
206448_at	1.05438116258871	5.60816254066049	8.14955075554685	9.1637075861886e-14	4.0503291210579e-12	20.7955792644844	ZNF365	22891	normal
212321_at	0.575273605181295	7.47307613153086	8.14619719431928	9.34596002867491e-14	4.1217214099767e-12	20.7763273440329	SGPL1	8879	normal
243_g_at	0.539099586026786	8.50397734064198	8.14616283977988	9.3478455388589e-14	4.1217214099767e-12	20.7761301405016	MAP4	4134	normal
203789_s_at	1.94772834036581	8.15456875444444	8.1447386350135	9.42634430839915e-14	4.14964070098006e-12	20.7679551559403	SEMA3C	10512	up
209694_at	0.567359282185159	8.48493700698148	8.14454868977934	9.43686292693055e-14	4.15092904690208e-12	20.7668649083372	PTS	5805	normal
235746_s_at	1.00214992478516	5.07040622453704	8.14216111560295	9.57007688479625e-14	4.20188231746411e-12	20.7531616063806	PLA2R1	22925	normal
217109_at	2.20868972505516	5.81790501952469	8.142109479245	9.57297842788332e-14	4.20188231746411e-12	20.7528652617337	MUC4	4585	up
203287_at	0.928667641323227	7.41725680054321	8.14206003843483	9.57575741666261e-14	4.20188231746411e-12	20.7525815182158	LAD1	3898	normal
235994_s_at	-0.423473784160322	4.49318867532099	-8.14088069255919	9.64228424141353e-14	4.22429399759042e-12	20.7458133986861	TINCR	257000	normal
225583_at	0.686920540684838	7.53316547825926	8.14069460171679	9.65282340225096e-14	4.22552537644573e-12	20.7447454834619	UXS1	80146	normal
222600_s_at	0.826828841423549	7.31616967652469	8.14053229185653	9.66202506654272e-14	4.22616976410579e-12	20.7438140478496	UBA6	55236	normal
212169_at	0.505106512709997	8.88058133814815	8.137904309337	9.81222700487366e-14	4.28843734205809e-12	20.7287341072007	FKBP9	11328	normal
1565149_at	0.776482079241934	6.31244055521605	8.13729851590903	9.84717814683143e-14	4.30027528097451e-12	20.7252582171049	DYNC2H1	79659	normal
228729_at	1.33594803605355	4.75856105432099	8.1368634279072	9.87235662555879e-14	4.30782999602894e-12	20.7227618577929	CCNB1	891	normal
228574_at	0.645112328979032	6.14936377539506	8.13290219488751	1.01045494259947e-13	4.40212143319728e-12	20.7000364430157	TMTC2	160335	normal
228273_at	1.33069665910968	6.62289054709877	8.13205599744649	1.01548480855076e-13	4.42051209454722e-12	20.6951824404845	PRR11	55771	normal
222549_at	1.5739346748542	8.70824095133333	8.13126159159665	1.02022941551372e-13	4.4363696441338e-12	20.6906257180168	CLDN1	9076	up
225406_at	0.799707839077101	8.98436142435802	8.13117457859923	1.02075043663838e-13	4.4363696441338e-12	20.6901266215184	TWSG1	57045	normal
1568814_at	-0.404371326118061	4.97020622355556	-8.13101731504537	1.02169277737403e-13	4.43693825281373e-12	20.6892245815599	DDX50	79009	normal
202357_s_at	1.38924692456355	8.03948090078395	8.13009698098087	1.02722484524396e-13	4.45742209632648e-12	20.6839458295126	CFB	629	normal
227276_at	1.3332150735529	6.89487748251235	8.12988884071235	1.02848007577607e-13	4.45932974964764e-12	20.6827520355267	PLXDC2	84898	normal
239223_s_at	0.717507981073547	5.18146482046296	8.12872964760597	1.03549869341961e-13	4.48620372921691e-12	20.6761036847061	FBXL20	84961	normal
212058_at	0.541101528858063	9.06066649716049	8.12815100605391	1.03901997258677e-13	4.49789524949975e-12	20.6727851335918	U2SURP	23350	normal
221868_at	-1.57321990101645	6.09645313411728	-8.1272219894711	1.04469828639997e-13	4.51889863994609e-12	20.6674573612404	PAIP2B	400961	down
219957_at	0.783046598809999	7.34685469453086	8.12464142227726	1.06063314830221e-13	4.58419900264215e-12	20.6526595163976	RUFY2	55680	normal
238230_x_at	-0.494673641145808	6.22774047825309	-8.12414149764029	1.0637479116999e-13	4.59402978453334e-12	20.6497930049574	MAN2C1	4123	normal
210300_at	-0.461076533475806	5.87251981610494	-8.12290911075311	1.07146505352688e-13	4.62294633318488e-12	20.64272695035	REM1	28954	normal
201506_at	1.35910241326322	9.85905918404938	8.12106812469368	1.08309674433326e-13	4.66285940916701e-12	20.6321722402671	TGFBI	7045	normal
219179_at	1.48238448934387	6.7736245544321	8.11693707682787	1.10965520594876e-13	4.76968540764533e-12	20.6084918043729	DACT1	51339	normal
237766_at	-0.494374408553229	5.78278242140741	-8.11674553371961	1.11090217918261e-13	4.77129431632438e-12	20.6073939419053	ATP9B	374868	normal
211301_at	-0.393446258879031	5.13337159259259	-8.11406386763973	1.1285068280357e-13	4.83695994676309e-12	20.5920246402134	KCND3	3752	normal
202122_s_at	0.720455143824191	8.39818480064815	8.11348902240958	1.13231644051792e-13	4.84435785501159e-12	20.5887303328477	PLIN3	10226	normal
46323_at	0.806171936312259	8.00206669519136	8.11141961885001	1.14613668017267e-13	4.8986879354603e-12	20.5768718556722	CANT1	124583	normal
201042_at	1.46262988267097	8.17387220239506	8.11131570694395	1.14683503564503e-13	4.8986879354603e-12	20.5762764337455	TGM2	7052	normal
226283_at	0.7910939213	7.00694444554938	8.10754028054396	1.17249656139601e-13	4.99258960710584e-12	20.5546451516083	POC1B	282809	normal
208377_s_at	-0.581346533330647	4.98535435780864	-8.10288948659161	1.20489186998009e-13	5.11868399309722e-12	20.5280042271886	CACNA1F	778	normal
214473_x_at	0.440747618954194	7.41212883767901	8.10145217392952	1.21508191965327e-13	5.15744843175397e-12	20.5197722265176	PMS2P3	5387	normal
213959_s_at	0.70840898101516	4.04213164130864	8.10133684558791	1.2159032516746e-13	5.15744843175397e-12	20.5191117265115	RPGRIP1L	23322	normal
220377_at	-0.481979331830968	5.94085532430247	-8.09934065407022	1.23020704426163e-13	5.21003641711885e-12	20.507679907064	FAM30A	9834	normal
213045_at	-0.46982035196967	6.68486850576543	-8.09893892871799	1.2331057287666e-13	5.21827056658776e-12	20.5053794424914	MAST3	23031	normal
209549_s_at	0.55837513942258	8.42003636666667	8.09775739220053	1.24167052075458e-13	5.24639379615585e-12	20.498613695893	DGUOK	1716	normal
219479_at	1.13997071104355	6.03505143340741	8.09366432588689	1.27179925043471e-13	5.35772153561684e-12	20.4751790577834	KDELC1	79070	normal
204745_x_at	-1.33655318075161	10.7092825043272	-8.09351417141715	1.27291820297508e-13	5.35772153561684e-12	20.4743194503724	MT1G	4495	normal
209158_s_at	0.564554133244194	7.2896374224321	8.09160324714547	1.28724398231603e-13	5.41385113331763e-12	20.4633803342397	CYTH2	9266	normal
242386_x_at	-0.402764833011612	5.91545950516049	-8.08784073082222	1.31591964440932e-13	5.53020035035198e-12	20.4418449098856	LOC101927608	101927608	normal
231345_s_at	-0.602663347210965	5.55364145851235	-8.08724509670831	1.32051692454137e-13	5.54525828335634e-12	20.4384360777004	DHRS12	79758	normal
220927_s_at	-0.382318120090322	3.8941508717284	-8.08703532752128	1.32213977417772e-13	5.54781213761833e-12	20.437235587287	HPSE2	60495	normal
223595_at	1.26403911175387	5.82064796965432	8.08616561241343	1.32888932547588e-13	5.57185765877255e-12	20.4322584241753	TMEM133	83935	normal
217824_at	-0.599468614180646	6.54086223064815	-8.08571471853477	1.33240199011265e-13	5.58230488960989e-12	20.4296781589941	UBE2J1	51465	normal
200832_s_at	1.50437971893193	8.13129766288889	8.08531986652505	1.33548562402328e-13	5.5909400071572e-12	20.4274186460233	SCD	6319	up
205911_at	-0.418407484994193	5.36322259096914	-8.08239953548702	1.35851300056627e-13	5.67864665947714e-12	20.4107086922016	PTH1R	5745	normal
36994_at	0.412909849073229	10.2699397499815	8.082017149738	1.36155719084211e-13	5.68702363707353e-12	20.4085208919604	ATP6V0C	527	normal
200697_at	1.02052107666452	8.98519954632716	8.07841424949766	1.39057420355633e-13	5.79494242221361e-12	20.3879092171454	HK1	3098	normal
225411_at	0.78490535119323	8.10235804264198	8.0781794437811	1.39248642174177e-13	5.7984916305203e-12	20.3865660612335	TMEM87B	84910	normal
221900_at	1.35935490735839	6.46328049095679	8.07755331152868	1.39759829300689e-13	5.81534906165539e-12	20.3829844856391	COL8A2	1296	normal
206295_at	1.18511981349548	6.67553147599383	8.07714801131269	1.40091716258859e-13	5.82472592125713e-12	20.3806661663899	IL18	3606	normal
243430_at	-0.399176248545164	5.28551155745062	-8.07690023584002	1.40294996183953e-13	5.82874537717144e-12	20.3792489135123	SEZ6	124925	normal
221498_at	0.395075910085808	7.16955188734568	8.07570877055045	1.41276590007848e-13	5.86507027993857e-12	20.3724340968073	SNX27	81609	normal
226227_x_at	0.678599378968066	10.1023979642778	8.07439816562656	1.42364204052999e-13	5.90111807019994e-12	20.3649383256243	ZFAS1	441951	normal
221538_s_at	0.893053030679028	7.82026256625926	8.07428014681253	1.42462549235025e-13	5.90111807019994e-12	20.3642633631456	PLXNA1	5361	normal
204254_s_at	1.28319581650193	7.35919316178395	8.07422301404156	1.42510182218584e-13	5.90111807019994e-12	20.3639366160816	VDR	7421	normal
219325_s_at	-0.432337143781611	4.02647845033951	-8.07360870738191	1.43023343445654e-13	5.91512957858632e-12	20.36042340664	ELAC1	55520	normal
218579_s_at	0.473946389219357	5.68102914209877	8.07210650759036	1.44285937525648e-13	5.96174962998794e-12	20.3518328245941	DHX35	60625	normal
243349_at	-1.38643455936484	6.25990411427778	-8.0711322903659	1.45110665233242e-13	5.98786839368114e-12	20.3462619588535	KIAA1324	57535	normal
234928_x_at	-0.518121143536781	5.87584566571605	-8.07071133104445	1.45468474716798e-13	5.99742399860845e-12	20.3438548749095	RUNX3	864	normal
37012_at	0.717749766673228	9.87096176712346	8.07060191339348	1.45561621328823e-13	5.99742399860845e-12	20.3432292234079	CAPZB	832	normal
219655_at	1.11157603747452	6.30619377875926	8.06845938826928	1.47397503437713e-13	6.06849284672964e-12	20.33097895682	SUGCT	79783	normal
217778_at	0.423765697395807	6.98689527059877	8.06786836539875	1.47907965416202e-13	6.08492701966204e-12	20.3275999197728	SLC39A1	27173	normal
216986_s_at	-0.433630577933227	4.42432120014815	-8.06526514162817	1.50177293096572e-13	6.17364172936472e-12	20.3127178280026	IRF4	3662	normal
206589_at	-0.546048087320001	4.9145898814321	-8.06450404712163	1.50847265775641e-13	6.19652461028036e-12	20.3083671902021	GFI1	2672	normal
205260_s_at	0.652763212426129	7.0928062355679	8.06256723190897	1.52565592271274e-13	6.25770724488517e-12	20.2972965706015	ACYP1	97	normal
200829_x_at	0.533277255047739	9.40782866380247	8.05982110613965	1.55035246577306e-13	6.34947723341886e-12	20.2816019431142	ZNF207	7756	normal
222719_s_at	1.02016501978903	6.8112328120679	8.05952580053696	1.55303170686117e-13	6.35568926441873e-12	20.279914350045	PDGFC	56034	normal
206209_s_at	-1.32446324936161	5.14816584543827	-8.05924789869814	1.55555724015702e-13	6.3612634334768e-12	20.2783262386782	CA4	762	normal
229486_s_at	-0.425061203483225	5.56631138996296	-8.05856300668761	1.56179884100539e-13	6.38201432226977e-12	20.2744124200755	TMEM132A	54972	normal
210609_s_at	0.740214815872576	7.81588643102469	8.05812562749601	1.56579777773488e-13	6.39343299702018e-12	20.2719130880419	TP53I3	9540	normal
217119_s_at	-0.415931515410324	5.6732349887716	-8.05390694373433	1.60489397258224e-13	6.5288376451588e-12	20.2478090470567	CXCR3	2833	normal
218197_s_at	0.640001196835803	7.53470638395679	8.05261674683135	1.61704286766575e-13	6.56888916690063e-12	20.2404383903811	OXR1	55074	normal
201415_at	0.675479086400644	7.7754197889321	8.0526062406181	1.61714217076328e-13	6.56888916690063e-12	20.2403783723719	GSS	2937	normal
227673_at	-0.371642347173551	3.66091317441358	-8.05055458498829	1.63665042846644e-13	6.63826870744828e-12	20.2286586764284	ZNRD1	30834	normal
211677_x_at	-0.514677888144194	6.11771883768519	-8.04944573116146	1.64729095795366e-13	6.67152837971233e-12	20.2223250833988	CADM3	57863	normal
211241_at	0.360134666064839	5.8636767405679	8.04669985104965	1.67393647051528e-13	6.76941394418808e-12	20.2066426497845	ANXA2P3	305	normal
201430_s_at	1.36764946238161	6.04505725174691	8.04013773072065	1.73935739897455e-13	7.01322756555558e-12	20.1691738508702	DPYSL3	1809	normal
221376_at	-0.424163627239676	5.22377247467901	-8.03937355286709	1.74713875334453e-13	7.03875019769633e-12	20.1648113427272	FGF17	8822	normal
207212_at	-0.418708329951289	4.06901016959259	-8.03923696080607	1.74853325352921e-13	7.03875019769633e-12	20.1640315899117	SLC9A3	6550	normal
31845_at	1.15953866139064	6.95436499021605	8.03913749358684	1.74954943185539e-13	7.03875019769633e-12	20.1634637724186	ELF4	2000	normal
243425_at	-0.511611221489677	4.0713546182284	-8.03547270051252	1.78740072122341e-13	7.18046542490009e-12	20.1425450508144	LOC101928557	101928557	normal
244730_x_at	-0.325204531912579	5.35706513610494	-8.03336677209558	1.80951764009351e-13	7.24801296498993e-12	20.1305261943019	ZSCAN16-AS1	100129195	normal
203111_s_at	-0.433961837602581	5.41531293529012	-8.03003331453215	1.84508221053786e-13	7.38505635879632e-12	20.1115043742886	PTK2B	2185	normal
242308_at	-0.830655223975161	5.03759958438889	-8.02942125155043	1.8516871890648e-13	7.40607147491717e-12	20.1080121032036	MCOLN3	55283	normal
218269_at	0.461663011454835	7.95350692420988	8.02877694336203	1.85866546259685e-13	7.42854781926046e-12	20.1043359715915	DROSHA	29102	normal
209044_x_at	0.499231003296451	7.71435944017901	8.02860361463836	1.86054717058991e-13	7.43063670942319e-12	20.103347057547	SF3B4	10262	normal
211667_x_at	-0.376627933553225	3.61847651516667	-8.02197724398899	1.93391886582297e-13	7.706779445253e-12	20.0655476032582	TRAV12-2	28673	normal
228146_at	-0.425194621569035	5.08497833034568	-8.02127043212424	1.94191249584968e-13	7.73299823092362e-12	20.0615164508477	C17orf51	339263	normal
224069_x_at	-0.404732733965809	5.45663740075926	-8.02019978705692	1.95408329373366e-13	7.77580087954058e-12	20.055410540469	P2RX2	22953	normal
214948_s_at	0.554851352398064	8.21716883455556	8.01927047245523	1.96470877086918e-13	7.80671889878435e-12	20.0501109219113	TMF1	7110	normal
222102_at	-1.00180100281678	5.29402818484568	-8.01396575134401	2.0264669986397e-13	8.03459631259069e-12	20.0198646059861	GSTA3	2940	normal
232358_at	-0.313719317460002	4.86471687783333	-8.01236438659133	2.04548566282417e-13	8.10412526195009e-12	20.0107356642253	KIAA1328	57536	normal
225969_at	0.652281853520966	6.40421212758642	8.01207382715686	2.04895541835383e-13	8.10917094264123e-12	20.0090793478917	ALKBH6	84964	normal
237186_at	-0.770135335000968	5.2635849682716	-8.01200940510221	2.04972551307365e-13	8.10917094264123e-12	20.008712117369	KCNJ5	3762	normal
205668_at	1.68773857854355	7.61001046067901	8.00714615288672	2.10869637126164e-13	8.32440246200216e-12	19.9809933453784	LY75	4065	up
224815_at	0.360804287665806	9.1052988363642	8.00701687222445	2.11028673901673e-13	8.3246700906017e-12	19.9802565905915	COMMD7	149951	normal
225447_at	0.690735228193868	7.45692893550617	8.00631006924799	2.11900263759268e-13	8.35302589836913e-12	19.976228696131	GPD2	2820	normal
235911_at	0.93889836699484	7.46998946435185	8.00336546189984	2.15569953347625e-13	8.48544794764678e-12	19.959449745851	MELTF	4241	normal
200037_s_at	0.59275406007645	10.281235250142	8.00315795804895	2.15830916441752e-13	8.4896081701099e-12	19.9582674477073	CBX3	11335	normal
225524_at	1.34434061320064	8.50770765811111	8.0015841062969	2.17820461641375e-13	8.56170649909573e-12	19.9493005131055	ANTXR2	118429	normal
228365_at	0.971946786736772	6.14383246670988	8.00059063311851	2.19085684534237e-13	8.60525129447516e-12	19.9436406421173	CPNE8	144402	normal
209554_at	-0.28744457070129	4.31971814997531	-7.99936988612822	2.2065032787553e-13	8.66048576927105e-12	19.9366863914865	CD36	948	normal
201471_s_at	0.52414775391	9.45119590724074	7.9989985263197	2.21128496993006e-13	8.66119711494013e-12	19.934570949675	SQSTM1	8878	normal
228058_at	1.59746205410516	6.64877255907407	7.99886389745365	2.2130210095238e-13	8.66119711494013e-12	19.9338040501046	ZG16B	124220	up
225764_at	0.570424119353551	7.33217720372839	7.99812526518569	2.2225697420158e-13	8.68684419298801e-12	19.9295966052085	ETV6	2120	normal
201938_at	0.642390504300325	10.4571102070432	7.99811121907811	2.22275171943123e-13	8.68684419298801e-12	19.9295165964733	CDK2AP1	8099	normal
213199_at	0.4499514599829	6.62015569769136	7.99716261102	2.23507586033253e-13	8.72876947597721e-12	19.9241133219215	C2CD3	26005	normal
228054_at	0.63202486533484	5.94704501840741	7.99430766065969	2.27257701253417e-13	8.86888994720242e-12	19.9078531714327	TMEM44	93109	normal
242394_at	-0.470554205057739	4.89552255829012	-7.99111101746225	2.31530698704739e-13	9.02276618081368e-12	19.8896498877934	CNKSR3	154043	normal
227218_at	-0.372805550225489	5.66382872258025	-7.98958238334727	2.33602098221132e-13	9.09053004999315e-12	19.8809461845146	CARMIL2	146206	normal
221157_s_at	-0.403916251841615	3.9732117717963	-7.98669812868212	2.375606066339e-13	9.23799869680547e-12	19.8645258242301	FBXO24	26261	normal
225678_at	-0.461976358020648	7.13062803820988	-7.98219836946277	2.43869496458234e-13	9.46986130600422e-12	19.8389133126536	POLR3H	171568	normal
209651_at	1.28776663969903	8.09119048419753	7.98120317105612	2.4528708621388e-13	9.5113981835063e-12	19.833249506769	TGFB1I1	7041	normal
200839_s_at	1.05084286909386	11.3265534772284	7.98067890082629	2.46037153729243e-13	9.52639160482882e-12	19.8302659375408	CTSB	1508	normal
200075_s_at	0.489645637314837	9.36220224554938	7.97900587612338	2.48445967613713e-13	9.59306728762696e-12	19.820745485413	GUK1	2987	normal
209186_at	0.753842514053225	9.44650213531481	7.97691002800565	2.51496568567641e-13	9.70400485986997e-12	19.808820141316	ATP2A2	488	normal
209368_at	-1.15714496505452	6.57589898009877	-7.97561050989297	2.53406692352119e-13	9.76392593682321e-12	19.8014265798465	EPHX2	2053	normal
205453_at	1.05248640014226	7.50722241651852	7.97513715779493	2.54106025758193e-13	9.78397673121775e-12	19.798733588944	HOXB2	3212	normal
201863_at	0.39741138308613	8.54922406005556	7.97271220124114	2.57718785487454e-13	9.91609753450142e-12	19.7849386250403	FAM32A	26017	normal
209012_at	0.799609395992906	7.1413583647963	7.97067644150908	2.60790986366534e-13	1.0020201812783e-11	19.7733590984006	TRIO	7204	normal
200811_at	-0.700311478022901	9.2382498907963	-7.97053264030306	2.61009366821626e-13	1.00215499515256e-11	19.7725411964644	CIRBP	1153	normal
201488_x_at	0.475468564108066	9.28487563088889	7.96794036928362	2.64977289746174e-13	1.0159630656993e-11	19.7577981584645	KHDRBS1	10657	normal
210364_at	-0.49224743240613	4.87860254125926	-7.96768638819274	2.65369253202732e-13	1.01675290251292e-11	19.7563538015323	SCN2B	6327	normal
210637_at	-0.577930177108065	4.42250431685185	-7.96475911656744	2.6992854024987e-13	1.0320519537176e-11	19.7397082275978	TACR1	6869	normal
1552257_a_at	0.694027655829031	7.58238666109877	7.96333337163979	2.72177199307385e-13	1.0391961153723e-11	19.7316018582432	TTLL12	23170	normal
200964_at	0.621081423013875	9.51197764446914	7.96233330817166	2.73765550552382e-13	1.04453115676563e-11	19.725916163153	UBA1	7317	normal
204326_x_at	-1.02432904848709	10.4470955371049	-7.96178396025551	2.7464195840601e-13	1.04651462268153e-11	19.7227930678127	MT1X	4501	normal
43427_at	-0.830261013576449	7.25783886580247	-7.9615209733335	2.75062500996015e-13	1.04655826318421e-11	19.72129799499	ACACB	32	normal
208817_at	0.503894975598391	8.17410030318518	7.96088641100304	2.760798598968e-13	1.04969863281346e-11	19.7176906148423	COMT	1312	normal
239765_at	-0.903521269916451	3.80820294734568	-7.95971113958791	2.77973968007903e-13	1.05616585829271e-11	19.7110097224747	CPEB3	22849	normal
220339_s_at	-0.489713617298388	6.06630174619136	-7.95814504576381	2.80517968979327e-13	1.06509166346838e-11	19.7021078417847	TPSG1	25823	normal
203987_at	0.584432641341614	7.51459535326543	7.95571364506265	2.84513390496861e-13	1.07652384950975e-11	19.6882889445757	FZD6	8323	normal
213513_x_at	0.615015294557425	10.548192855037	7.95445445469886	2.86604682537356e-13	1.08368679237413e-11	19.6811330375728	ARPC2	10109	normal
225944_at	0.612076928269678	5.52474825315432	7.95366261927215	2.87927576019833e-13	1.08793643530645e-11	19.6766333329347	NLN	57486	normal
225868_at	0.68649742832483	7.50453850779012	7.95291050103634	2.89189718747852e-13	1.09195081992671e-11	19.6723595057037	TRIM47	91107	normal
202220_at	0.715207140108388	8.88929143890741	7.9509399006371	2.9252268174054e-13	1.10377347302719e-11	19.6611626202011	KHDC4	22889	normal
209911_x_at	1.29065858284807	7.75979341966049	7.95024224506022	2.93711759239733e-13	1.10597041573226e-11	19.657198852462	HIST1H2BD	3017	normal
1552436_a_at	-0.382433245153551	3.92143155227778	-7.94977787130552	2.94505887661877e-13	1.10819748161825e-11	19.6545605714427	CDH23	64072	normal
224701_at	0.782835926073879	7.55260716964815	7.94955445168099	2.94888716780312e-13	1.10887486863573e-11	19.6532912647526	PARP14	54625	normal
211963_s_at	0.779263324396455	10.3286957301481	7.94888060873828	2.96046334953922e-13	1.11246277413098e-11	19.6494630761898	ARPC5	10092	normal
201885_s_at	0.581121624683547	10.1573895885802	7.94626192891042	3.00587974223247e-13	1.12875326172088e-11	19.6345873534894	CYB5R3	1727	normal
212895_s_at	0.744223444421941	8.03382686667284	7.94530224601277	3.02269608143859e-13	1.13428900653847e-11	19.6291362923217	ABR	29	normal
209326_at	0.628475993252907	7.28730414737037	7.94370372542212	3.05091389025502e-13	1.14330854660516e-11	19.6200572252492	SLC35A2	7355	normal
219540_at	0.951903233303545	6.85638928476543	7.9420786793107	3.07986753420753e-13	1.15257876408485e-11	19.6108283140921	ZNF267	10308	normal
239242_at	-0.52421628165613	4.84463790069753	-7.94088011055448	3.10139691845282e-13	1.15984183663754e-11	19.6040219647039	SLC25A5-AS1	100303728	normal
219999_at	-0.443704839177416	6.00192116114198	-7.93995997135154	3.11802613461094e-13	1.16498792335572e-11	19.5987970442868	MAN2A2	4122	normal
214044_at	-0.885819333823549	3.97922484527778	-7.93988312310453	3.11941896624194e-13	1.16498792335572e-11	19.5983606809267	RYR2	6262	normal
202526_at	-0.402485836605484	3.63562370064815	-7.93781645937562	3.15710823720846e-13	1.17745493089613e-11	19.5866263406391	SMAD4	4089	normal
225589_at	0.83246486872806	8.00022091416049	7.93707428618794	3.17075292260557e-13	1.18093267059577e-11	19.5824126683274	SH3RF1	57630	normal
200985_s_at	0.655644526006448	10.7835795864074	7.93284443675979	3.24964084289229e-13	1.20949021841481e-11	19.5584010573046	CD59	966	normal
222395_s_at	0.497157321531613	8.31477605556173	7.93262458055443	3.25379398622121e-13	1.21021215099758e-11	19.5571531504013	UBE2Z	65264	normal
225570_at	-0.96096853149387	7.95009103294444	-7.93226742118062	3.26055204006768e-13	1.21190131060979e-11	19.5551259408476	SLC41A1	254428	normal
244276_at	-1.2214070283171	4.6531330061358	-7.93030656531499	3.29790329741359e-13	1.22411991029252e-11	19.543996978711	KLB	152831	normal
201935_s_at	0.6810266724071	7.5018203604321	7.93008748846556	3.30210261527952e-13	1.22484708609503e-11	19.5427536684518	EIF4G3	8672	normal
227862_at	1.25048609958161	7.54375354879012	7.92832914602446	3.33599945445824e-13	1.23658149269494e-11	19.5327752220749	TRNP1	388610	normal
237431_at	-0.396844037680967	5.10321352851235	-7.9273256101362	3.35549966920087e-13	1.24296710307288e-11	19.5270806714739	USP32	84669	normal
229598_at	-0.513540473909353	3.87147139488272	-7.92417649444903	3.41742811029385e-13	1.26419405906845e-11	19.5092130958011	COBLL1	22837	normal
221624_at	-0.41667987851129	4.07953261861111	-7.92341176281442	3.43263694053581e-13	1.26812164192803e-11	19.5048745982456	TCL6	27004	normal
225043_at	0.572240023616129	7.72719407796296	7.92340939691306	3.43268409703427e-13	1.26812164192803e-11	19.5048611762289	SLC15A4	121260	normal
214107_x_at	0.43971153978839	7.8337365308642	7.9229012306787	3.44282761921973e-13	1.27101012883754e-11	19.5019783341772	LOC440434	440434	normal
209295_at	0.745503757539675	8.56933778244444	7.92187385451028	3.46342592711583e-13	1.27775177169405e-11	19.49615024499	TNFRSF10B	8795	normal
220487_at	-0.490281709297096	3.54785956045679	-7.92145810483301	3.47179614021886e-13	1.27997608878264e-11	19.4937918780394	SNTG2	54221	normal
226534_at	1.10537733591548	8.51870994190123	7.92091498676526	3.4827608438807e-13	1.2831532960861e-11	19.4907110869412	KITLG	4254	normal
222619_at	0.657051899217421	7.9655258784321	7.92032099231736	3.49479195398833e-13	1.28671885578661e-11	19.4873418093473	ZNF281	23528	normal
227139_s_at	0.863197448867743	8.0872171539321	7.91991216393421	3.50309652242016e-13	1.28890849504254e-11	19.4850229016694	HPS3	84343	normal
207532_at	-0.33738075304742	5.66921398207407	-7.91633971717655	3.57650102641111e-13	1.31326523585646e-11	19.4647619163791	CRYGD	1421	normal
217040_x_at	-0.783430843636777	6.81921138590123	-7.91474050072825	3.60985271296846e-13	1.3246221280641e-11	19.4556933186213	SOX15	6665	normal
209099_x_at	0.645980554097095	10.0979925990679	7.91334380481402	3.63923283991365e-13	1.33314824943258e-11	19.4477737985439	JAG1	182	normal
202417_at	0.418077718571937	7.42709373954321	7.91328840878869	3.64040299296358e-13	1.33314824943258e-11	19.4474597055822	KEAP1	9817	normal
225842_at	1.00249518246935	8.20828379829012	7.91193869040278	3.66902914548838e-13	1.34183390320788e-11	19.4398071601064	PHLDA1	22822	normal
201231_s_at	0.943952584694202	10.3560863584012	7.91159203476544	3.67641728993174e-13	1.34363713453889e-11	19.4378418065824	ENO1	2023	normal
226166_x_at	0.382439370618711	6.86518177322839	7.90876494911373	3.73722289214358e-13	1.36333085621611e-11	19.421815136166	STK36	27148	normal
218930_s_at	0.633407568779999	7.98685462140741	7.9087391116981	3.73778317963961e-13	1.36333085621611e-11	19.4216686761185	TMEM106B	54664	normal
213869_x_at	1.17548523841291	8.24211992624691	7.90666926044611	3.7829396392365e-13	1.37664188805294e-11	19.4099363515572	THY1	7070	normal
221252_s_at	-0.593828689811613	3.44166541731481	-7.90660505864972	3.78434889390685e-13	1.37664188805294e-11	19.4095724646098	GSG1	83445	normal
203989_x_at	1.38025891683838	7.98654552251235	7.90540316193433	3.8108272359937e-13	1.38351247760927e-11	19.4027605180588	F2R	2149	normal
202708_s_at	1.14661029534613	6.45343884041358	7.90218372583382	3.88266081196978e-13	1.40678913117593e-11	19.3845160698024	HIST2H2BE	8349	normal
217140_s_at	0.907090957020968	8.43046875814815	7.9018783218491	3.88954441072504e-13	1.4083499381218e-11	19.3827855235216	VDAC1	7416	normal
206195_x_at	-0.392483238795807	4.59834396253086	-7.90046716042304	3.92150839480424e-13	1.41710820545884e-11	19.3747896750957	GH2	2689	normal
1564463_at	-0.381450405265162	4.87890417501852	-7.89949631515818	3.94364984832253e-13	1.42416813379811e-11	19.3692890861672	KLF13	51621	normal
1552485_at	0.763527720173872	5.86166392353086	7.89862665991129	3.96358868235762e-13	1.4304238363558e-11	19.3643620684463	LACTB	114294	normal
201209_at	0.665258404976125	9.51406843788889	7.89612730559577	4.02144987249378e-13	1.44939203545549e-11	19.350203340869	HDAC1	3065	normal
218336_at	0.648189276261611	8.54274772724691	7.89080716983953	4.14741503262668e-13	1.49184155861095e-11	19.3200715619966	PFDN2	5202	normal
205009_at	2.95737107795194	8.95935509319753	7.89067356939864	4.15062811153606e-13	1.49201572648412e-11	19.3193150007633	TFF1	7031	up
218066_at	0.516519091765161	8.68559529688889	7.88873491608184	4.19753107993941e-13	1.50294703206082e-11	19.3083373023042	SLC12A7	10723	normal
204137_at	1.21769681840548	7.69994589028395	7.88779842290488	4.22037594804313e-13	1.51013779423598e-11	19.3030347984077	GPR137B	7107	normal
227253_at	2.02963465451	6.18463705534568	7.88380681053502	4.31913715701823e-13	1.5424482303068e-11	19.2804370535827	CP	1356	up
207341_at	-0.417515296421291	3.38062197454321	-7.88365252449481	4.32300015374385e-13	1.54282006139651e-11	19.2795636938414	PRTN3	5657	normal
212699_at	-0.581762075083227	6.32611036587654	-7.88201584994732	4.36419039808699e-13	1.55650430538426e-11	19.2702995100555	SCAMP5	192683	normal
209559_at	-0.455670018542579	6.33367959709877	-7.88169927918315	4.37220231201148e-13	1.5583452503861e-11	19.2685077000265	HIP1R	9026	normal
229971_at	-0.433701625613228	4.69845335755556	-7.88132178398195	4.38177518140896e-13	1.55870890073868e-11	19.2663710953301	ADGRG5	221188	normal
225747_at	-0.430481055977743	6.7735070080679	-7.87922703119063	4.43527442976348e-13	1.57671410563926e-11	19.2545157137341	COQ10A	93058	normal
201164_s_at	0.43794162965645	9.24279133798765	7.87626102257677	4.51213393038613e-13	1.60299494895297e-11	19.2377317802692	PUM1	9698	normal
211725_s_at	0.869791758681615	6.96396366706173	7.87564763400333	4.52819286068929e-13	1.60667808500632e-11	19.2342611084293	BID	637	normal
201236_s_at	-1.12289789652678	9.61310940538889	-7.87561050471341	4.52916674641426e-13	1.60667808500632e-11	19.2340510275094	BTG2	7832	normal
240887_at	-0.416668134116773	5.35599439567284	-7.87552855192828	4.5313170682757e-13	1.60667808500632e-11	19.2335873326968	LINC01718	100506470	normal
233586_s_at	-0.512223483631614	5.60183546287654	-7.87451943382784	4.55787791713236e-13	1.61191445743345e-11	19.2278778434831	KLK12	43849	normal
226805_at	-0.569646439844515	7.23759408022222	-7.87419840054103	4.56636008669902e-13	1.61387031506315e-11	19.2260615368944	FITM2	128486	normal
219820_at	-0.777910219916777	4.61445072832099	-7.87403835304414	4.57059461630482e-13	1.61432338918906e-11	19.2251560500791	SLC6A16	28968	normal
240806_at	-0.490676570110643	5.63568999640741	-7.86882856787278	4.71057996600403e-13	1.65870200483677e-11	19.1956855343046	RPL15	6138	normal
231452_at	-0.828600643731937	5.16216546839506	-7.86879808315835	4.71141145589667e-13	1.65870200483677e-11	19.1955131148524	HRASLS5	117245	normal
225548_at	1.20215708534968	7.65901552319753	7.8666490242496	4.77039634527888e-13	1.67578516255623e-11	19.1833589283885	SHROOM3	57619	normal
227014_at	1.15548630569968	6.05790026495679	7.86508528877927	4.81377527157175e-13	1.68887293529277e-11	19.1745160102419	ASPHD2	57168	normal
210605_s_at	0.7815587304558	7.25322503704938	7.86501826800351	4.81564317534783e-13	1.68887293529277e-11	19.1741370253643	MFGE8	4240	normal
207525_s_at	0.526180010459031	7.94516581396296	7.86413841039529	4.84023196293437e-13	1.69640822162459e-11	19.1691617940914	GIPC1	10755	normal
209691_s_at	0.829993839548066	6.78603652800617	7.86347539898591	4.85884284289171e-13	1.70075052775355e-11	19.1654129009858	DOK4	55715	normal
221530_s_at	1.05375800407258	8.50477525642593	7.86259511582595	4.88366218834633e-13	1.70725211091967e-11	19.1604356950103	BHLHE41	79365	normal
221685_s_at	0.727925480141934	6.04873375939506	7.86155483128896	4.91315470079792e-13	1.71646474930432e-11	19.1545541433472	SPDL1	54908	normal
1560878_at	-0.38829901727645	7.01975604040123	-7.86033213019933	4.94804445443031e-13	1.72644754656016e-11	19.1476416864775	SYT15	83849	normal
235006_at	-0.464723290044192	5.54619809485185	-7.85867905642111	4.99560546194073e-13	1.7408204501696e-11	19.1382969031949	CDKN2AIPNL	91368	normal
203928_x_at	-0.417132371062579	5.25639029388272	-7.85710459616994	5.04132569575438e-13	1.75340001536496e-11	19.1293973287483	MAPT	4137	normal
206077_at	-0.365367869518383	5.67957143012346	-7.85668195161929	5.05366915105081e-13	1.75657572049398e-11	19.1270084814617	KEL	3792	normal
218360_at	0.557964758411289	7.45066967071605	7.85632224531099	5.06419805993388e-13	1.75911708339825e-11	19.1249754149056	RAB22A	57403	normal
204136_at	0.746148817603874	6.47188509189506	7.85587358223888	5.0773612730668e-13	1.7625696990789e-11	19.1224396208665	COL7A1	1294	normal
204342_at	0.673527539097744	8.63004157721605	7.85496097880958	5.1042406045758e-13	1.77077636456334e-11	19.117281885121	SLC25A24	29957	normal
226566_at	0.505457586892578	6.50485243528395	7.85441164435309	5.12048832876074e-13	1.77528661620161e-11	19.1141773545869	TRIM11	81559	normal
213535_s_at	0.496146860730963	9.28953344890741	7.8539684680186	5.13363353820221e-13	1.77871618315086e-11	19.1116728403558	UBE2I	7329	normal
225416_at	0.494507761677097	8.09223441585185	7.85343648896319	5.14945691653299e-13	1.78154993995269e-11	19.1086665596155	RLIM	51132	normal
214329_x_at	1.10982517236354	7.88403406219753	7.85256990834437	5.17533633498321e-13	1.78863156836414e-11	19.1037695964048	TNFSF10	8743	normal
52731_at	0.489016109167419	6.41448923310494	7.85215691763756	5.1877151170598e-13	1.79177715745574e-11	19.1014359101311	AMBRA1	55626	normal
220952_s_at	0.784411396164839	8.38599863367901	7.85151242662282	5.20709140818937e-13	1.7962001434874e-11	19.0977941939102	PLEKHA5	54477	normal
227885_at	-0.508710638862583	5.03640899444444	-7.8488218488585	5.28875969980265e-13	1.82207269430819e-11	19.0825924331126	FOXN3-AS1	400236	normal
201454_s_at	0.559076464608391	7.96695750922222	7.84869536073802	5.29263012456258e-13	1.82225788451171e-11	19.0818778322553	NPEPPS	9520	normal
202153_s_at	0.731611046379682	7.77541278631482	7.84826673144872	5.30576668052876e-13	1.82563117217061e-11	19.0794563079838	NUP62	23636	normal
238979_at	-0.402271013539355	4.57965044196296	-7.84811157049899	5.31052998522007e-13	1.82612092416294e-11	19.0785797467745	LOC101927278	101927278	normal
201641_at	1.14390913967903	7.84465708225926	7.84790353957429	5.31692300018353e-13	1.8271701133566e-11	19.0774045157142	BST2	684	normal
235460_at	-0.560566149164194	5.5116867326358	-7.8476974736683	5.32326314488233e-13	1.82819982692488e-11	19.0762403992754	SNX22	79856	normal
217455_s_at	-0.361116916092581	4.47465073572222	-7.84685839390193	5.349157015515e-13	1.83593948413862e-11	19.0715003735489	SSTR2	6752	normal
230068_s_at	-0.375269693230645	4.1934604927963	-7.84619447894476	5.36973372345192e-13	1.84184561687412e-11	19.0677500265695	PEG3-AS1	100169890	normal
225367_at	0.861269261510003	7.71117203429012	7.84435100682426	5.42728050026934e-13	1.86041731255314e-11	19.0573372925518	PGM2	55276	normal
223073_at	0.462411291444513	8.0472607372284	7.84377072623952	5.44552095510645e-13	1.86421072593123e-11	19.0540598396429	MFSD14B	84641	normal
208921_s_at	0.700824867956779	10.1070620670864	7.84367773660416	5.44844961839457e-13	1.86421072593123e-11	19.0535346396759	SRI	6717	normal
232087_at	0.579487758827097	5.39193950371605	7.84312490341135	5.4658930728283e-13	1.86896625238829e-11	19.0504123275372	BCLAF3	256643	normal
213729_at	0.529924134786445	8.86902691064198	7.84300369478667	5.46972493723233e-13	1.86910756839486e-11	19.0497277739607	PRPF40A	55660	normal
208299_at	-0.578986834927423	5.87101217385802	-7.84261145450335	5.48214339082853e-13	1.87218107366365e-11	19.0475125389766	CACNA1I	8911	normal
204170_s_at	1.57779000138129	7.2323764416358	7.84122151459035	5.52637462118666e-13	1.8849315808695e-11	19.0396630439877	CKS2	1164	up
208743_s_at	0.832694383365807	9.63059163839506	7.8394224144081	5.5841516573407e-13	1.90345069741336e-11	19.0295037903641	YWHAB	7529	normal
208864_s_at	0.859865507515162	10.3235457818333	7.83505319255538	5.72696991021034e-13	1.94970161793743e-11	19.0048357532145	TXN	7295	normal
230875_s_at	0.882445297403544	8.23733594619136	7.83475318369993	5.73690811359924e-13	1.95186963977e-11	19.0031421681064	ATP11A	23250	normal
205349_at	0.967647632255163	6.45322292959877	7.83219773752026	5.82225627779903e-13	1.97598921159939e-11	18.9887175451474	GNA15	2769	normal
1558421_a_at	-0.467479600907738	5.11373618458642	-7.83168423221118	5.8395577735927e-13	1.98063164560286e-11	18.9858192353875	C14orf180	400258	normal
227865_at	-0.550468560694194	6.87161331043827	-7.83146480694115	5.8469663756593e-13	1.98191498195395e-11	18.9845807883032	IDNK	414328	normal
208680_at	0.840763821972585	10.5513226787407	7.83057088427449	5.87724484265139e-13	1.99094400106546e-11	18.9795356042229	PRDX1	5052	normal
218025_s_at	-0.951928717656774	8.50460556905556	-7.83009379041906	5.89346822866389e-13	1.99520356286191e-11	18.9768430530916	ECI2	10455	normal
226337_at	0.695282130734517	7.02087178738889	7.8298969740137	5.90017381044055e-13	1.9962376428579e-11	18.9757323113122	GORAB	92344	normal
208642_s_at	0.477870703434197	9.80630173492593	7.82939442084064	5.91733022526415e-13	2.0008041438857e-11	18.9728961874625	XRCC5	7520	normal
207139_at	-1.2085236715629	4.86830107321605	-7.82779414427882	5.97229119127395e-13	2.01813980768173e-11	18.9638656783962	ATP4A	495	normal
228152_s_at	0.956331135783873	7.54916717311111	7.8258732059804	6.03893338296427e-13	2.03562689712436e-11	18.9530267319117	DDX60L	91351	normal
226128_at	0.642523083153224	9.0827475312284	7.82546025864409	6.05335548550851e-13	2.03797543824001e-11	18.9506968202304	BROX	148362	normal
206999_at	-0.554692774930971	3.86015423988272	-7.82456497324311	6.08474042712776e-13	2.04728112525052e-11	18.9456456720961	IL12RB2	3595	normal
208195_at	-0.936075715024842	5.53827825490741	-7.82302226475458	6.13919994317205e-13	2.06227174696649e-11	18.936942405333	TTN	7273	normal
203527_s_at	-0.362839650134839	5.51723709317901	-7.8229825073408	6.14060979252207e-13	2.06227174696649e-11	18.936718122022	APC	324	normal
212070_at	0.800970567504514	9.00661989067284	7.82235573682943	6.16287831694261e-13	2.06847987709538e-11	18.933182391694	ADGRG1	9289	normal
215407_s_at	-0.518075405789357	5.08542590121605	-7.82202978803362	6.17449054877915e-13	2.07110595554908e-11	18.931343703198	ASTN2	23245	normal
208898_at	0.500104534631939	8.99816163561728	7.82179542527422	6.18285333454004e-13	2.07263952217031e-11	18.9300216758486	ATP6V1D	51382	normal
211058_x_at	0.86889296121613	11.9284710077469	7.82111120812075	6.20733256191143e-13	2.0795705136183e-11	18.9261621459118	TUBA1B	10376	normal
220356_at	1.44349540856645	4.53475366519136	7.81922022428797	6.27548671985751e-13	2.09983008817754e-11	18.9154962742053	CORIN	10699	normal
243738_at	-0.453260688968387	5.72827776530247	-7.81862557941706	6.29707150869969e-13	2.10447667932858e-11	18.9121424878103	NMNAT3	349565	normal
213168_at	0.490659868047748	9.13705918779012	7.81626403952877	6.38352054382448e-13	2.13076303866669e-11	18.8988245699002	SP3	6670	normal
1554635_a_at	-0.404834811960645	5.29876809350617	-7.81551796337992	6.41107580293404e-13	2.13735103369158e-11	18.8946174427784	NPAS3	64067	normal
206728_at	-0.828076150208386	5.6776883751358	-7.81169843905981	6.5540008460954e-13	2.17968367554906e-11	18.8730819384294	ECE2	9718	normal
211604_x_at	-0.420424693959675	6.38796482168518	-7.8105127934355	6.59900584034487e-13	2.1932234192904e-11	18.8663979074395	HAP1	9001	normal
202066_at	0.558797901293229	8.2832743717037	7.80924122308247	6.64761262584707e-13	2.2067894372689e-11	18.8592299836495	PPFIA1	8500	normal
218224_at	1.11797835721935	7.96635732462963	7.80742271190944	6.71774352771703e-13	2.22736584219484e-11	18.8489798270433	PNMA1	9240	normal
227053_at	-0.712884203819675	4.66845380254321	-7.80554194342009	6.79104634525446e-13	2.2503058116775e-11	18.8383798774743	PACSIN1	29993	normal
207565_s_at	0.731029040749033	5.59963226566049	7.80533657006142	6.79909858321133e-13	2.25160941875881e-11	18.8372224692258	MR1	3140	normal
203236_s_at	0.682084152436773	7.63748822767284	7.80477475643492	6.82117441503893e-13	2.25755273088531e-11	18.8340563652386	LGALS9	3965	normal
226348_at	0.793112604470972	7.23363313040123	7.80360003889038	6.86756330826068e-13	2.27015733905171e-11	18.8274365675979	FUT11	170384	normal
218557_at	0.473461936927101	8.04653852600617	7.8032499727624	6.88144754967595e-13	2.27337247600322e-11	18.8254639525714	NIT2	56954	normal
240827_at	-0.366582111141614	4.02373387266049	-7.80246752435745	6.91258144415217e-13	2.28227892789263e-11	18.8210550162079	GATA3-AS1	399717	normal
223779_at	1.10207459247097	6.11354583944444	7.80126979154316	6.9605101112829e-13	2.29671629652621e-11	18.8143064212294	AFAP1-AS1	84740	normal
220320_at	-0.350940372792905	5.3679203408642	-7.79881731260762	7.05967832688287e-13	2.32662997300977e-11	18.8004894409235	DOK3	79930	normal
241650_x_at	-0.501135546478066	6.88153908033333	-7.79870949453192	7.06407001784092e-13	2.32667486882802e-11	18.7998820511783	HMCN2	256158	normal
216690_at	-0.365113839997742	3.84446903388889	-7.79809259436509	7.08924994060909e-13	2.33356255570621e-11	18.7964068359009	OR7C1	26664	normal
212711_at	0.622816057621295	6.08637454839506	7.7974306767021	7.11636621265023e-13	2.33967121272791e-11	18.792678158449	CAMSAP1	157922	normal
215010_s_at	-0.622046626185807	3.96454658434568	-7.7968070153955	7.1420092570224e-13	2.34669084211358e-11	18.7891651145273	BRSK2	9024	normal
228972_at	-0.591400819587743	6.43619587115432	-7.79639108817965	7.1591617635812e-13	2.35091393047329e-11	18.7868222934471	PITPNA-AS1	100306951	normal
1567030_at	-0.459741086137742	4.65930392855556	-7.79622335047105	7.16609067308011e-13	2.35177675600633e-11	18.7858774818987	SH3GL1P2	6459	normal
220282_at	-0.393545608435164	4.36792219722222	-7.79484558217712	7.22325545345679e-13	2.3691151284808e-11	18.7781173099098	RIC3	79608	normal
204350_s_at	0.467654800861611	7.33743453704938	7.79405082313975	7.25643586653745e-13	2.37714578192292e-11	18.7736411719857	MED7	9443	normal
226777_at	2.12904846997355	6.33183179740741	7.79113117778155	7.37962936859577e-13	2.41172286747145e-11	18.7571992873313	ADAM12	8038	up
206775_at	-0.442787326553548	4.72251808397531	-7.78989008716233	7.4326221668053e-13	2.42759030448076e-11	18.7502109657748	CUBN	8029	normal
225325_at	0.607731002290329	8.36306247071605	7.78842632251778	7.49560742658885e-13	2.4452406685486e-11	18.7419694566685	MFSD6	54842	normal
201400_at	0.616718273285805	9.71314155692593	7.78676942761335	7.56754109423969e-13	2.4663208886044e-11	18.7326413968298	PSMB3	5691	normal
221713_s_at	-0.532249133218065	5.48321826509259	-7.78592074815778	7.6046506780111e-13	2.476380439668e-11	18.7278638096712	MAP6D1	79929	normal
239896_at	-0.559534048286132	5.65514754568519	-7.78425716118019	7.67791685029484e-13	2.49577945178282e-11	18.7184994322127	GS1-124K5.4	100289098	normal
224695_at	0.424905185853865	8.08232227277778	7.78227790254813	7.76599673890799e-13	2.51991615252104e-11	18.7073593036876	CNOT11	55571	normal
221320_at	-0.468674528153548	5.17874855240123	-7.78150757811929	7.80054720490851e-13	2.52962585070209e-11	18.7030239275998	BCL2L10	10017	normal
222633_at	0.728002061160648	8.50595942429012	7.78106862355423	7.8203031735378e-13	2.53452919984101e-11	18.700553583349	TBL1XR1	79718	normal
203238_s_at	0.943231419459035	7.48273790232099	7.78020620092782	7.85926255554167e-13	2.54233009448119e-11	18.6957002324842	NOTCH3	4854	normal
238513_at	0.942936627292576	7.15699494365432	7.77950343620223	7.89115159442419e-13	2.54722454335872e-11	18.6917455481902	PRRG4	79056	normal
209124_at	0.76114291910549	9.20563490115432	7.779341965329	7.89849667200949e-13	2.54722454335872e-11	18.6908369221303	MYD88	4615	normal
210165_at	-1.9056183679571	5.94602930734568	-7.77927808544804	7.90140434483107e-13	2.54722454335872e-11	18.6904774607331	DNASE1	1773	down
241833_at	-0.941562533973869	3.13866168825926	-7.77917038123017	7.90630920671826e-13	2.54730380599482e-11	18.6898713964194	PEX5L	51555	normal
211049_at	-0.509169812770645	4.83577828851852	-7.7781028963203	7.95508594421518e-13	2.55704934696155e-11	18.6838647376576	TLX2	3196	normal
215217_at	-0.452606464158709	6.0046973760679	-7.77809899758097	7.95526463499148e-13	2.55704934696155e-11	18.6838428004203	IGKC	3514	normal
220554_at	-0.45869770030258	5.37586900224074	-7.77656274549571	8.02598592765613e-13	2.57675150084908e-11	18.6751990775588	SLC22A7	10864	normal
203516_at	-0.385577221617092	6.42109950425926	-7.77627539924146	8.0392828586762e-13	2.57799290497432e-11	18.6735824092323	SNTA1	6640	normal
1559438_at	-0.383569280911936	4.86071024668519	-7.77616798098497	8.04425923303339e-13	2.57807663286108e-11	18.6729780592449	C21orf58	54058	normal
216638_s_at	-0.425242843461289	3.23043801027778	-7.77604518094633	8.04995193812771e-13	2.57838970250224e-11	18.6722871738331	PRLR	5618	normal
218585_s_at	1.26724345853484	5.53360151712346	7.77569438488989	8.06623596156255e-13	2.581279523559e-11	18.6703135869187	DTL	51514	normal
215235_at	0.583245469236776	8.29115338433333	7.77304053690278	8.19048972751351e-13	2.61727075307891e-11	18.6553842767195	SPTAN1	6709	normal
1552354_at	-1.09682491961226	4.85230811151852	-7.77275832799561	8.20381381120946e-13	2.61999719700863e-11	18.6537968363904	CBARP	255057	normal
202542_s_at	0.530588700396777	8.84728190753704	7.77259650682166	8.21146364478053e-13	2.62090936823337e-11	18.6528865952903	AIMP1	9255	normal
228269_x_at	-0.337015658424195	6.11017992822222	-7.77174333364543	8.25191299247793e-13	2.63228321390742e-11	18.6480876534474	KCNIP3	30818	normal
202677_at	0.548587331995167	9.24168167540741	7.77047811137096	8.31226137282839e-13	2.64893096257603e-11	18.6409714492481	RASA1	5921	normal
228897_at	-0.717346914827417	6.22924778112963	-7.77044614906332	8.31379155332504e-13	2.64893096257603e-11	18.6407916849957	DERL3	91319	normal
207191_s_at	1.51573455694291	7.51739530428395	7.77028195431604	8.32165669883895e-13	2.64989271991275e-11	18.6398682167008	ISLR	3671	up
210074_at	0.677456828590324	6.24764704273457	7.76983852043219	8.34293461301165e-13	2.65512194392556e-11	18.6373742885526	CTSV	1515	normal
226456_at	0.675859753643546	6.29913661259877	7.76859480923791	8.40290129822732e-13	2.6726505438079e-11	18.630379842779	RMI2	116028	normal
231189_at	-0.404746164224839	5.56583894210494	-7.76832699437915	8.41586999248146e-13	2.6752191385984e-11	18.6288737582479	LINC01126	100129726	normal
223363_at	0.453824903520331	7.28872723704321	7.76818410407506	8.42279743506645e-13	2.67586548380162e-11	18.6280702094549	PSMG3	84262	normal
209140_x_at	0.944027685161295	12.5418651388272	7.76660196367112	8.49987941656347e-13	2.69582333543422e-11	18.6191734320629	HLA-B	3106	normal
202439_s_at	0.797494486271295	6.84536799691975	7.76659111271733	8.50041048063758e-13	2.69582333543422e-11	18.619112417221	IDS	3423	normal
223654_s_at	-0.68138077775613	5.05205598014815	-7.76514613451392	8.57142451855569e-13	2.71676890175091e-11	18.6109876585086	CELF4	56853	normal
200910_at	0.596868258785799	9.31542706405556	7.76389053926309	8.6336081484403e-13	2.73330935446424e-11	18.6039283087921	CCT3	7203	normal
235182_at	1.47308357285548	6.77528225450617	7.76246472697172	8.7047637052933e-13	2.75424164112796e-11	18.5959125716068	ISM1	140862	normal
205734_s_at	-0.450151910785483	3.9165231200679	-7.76106873945483	8.77499348103913e-13	2.7748569611094e-11	18.5880651508482	AFF3	3899	normal
1553952_at	-0.364514257794837	4.87244018474691	-7.76059391061599	8.79900898485884e-13	2.78084286848068e-11	18.5853960879584	ZDHHC19	131540	normal
218229_s_at	0.564604058580965	8.22541308594444	7.75912400730041	8.8737659639563e-13	2.80284895481982e-11	18.5771340752667	POGK	57645	normal
225401_at	0.555544168531291	7.6267179964321	7.75883138234726	8.88872331551622e-13	2.80595235147719e-11	18.5754893774487	GLMP	112770	normal
202315_s_at	0.63673830986258	7.02440476309877	7.75850298717997	8.90553877574045e-13	2.80963838755689e-11	18.5736436666764	BCR	613	normal
212108_at	0.409328979734523	8.43414513064815	7.7572404737908	8.97047961221062e-13	2.82849465281209e-11	18.5665481713577	FAF2	23197	normal
223609_at	-0.371027138304194	3.56626538455556	-7.75691599305136	8.98724578840505e-13	2.83214791631727e-11	18.5647246303723	ROPN1L	83853	normal
212201_at	0.538402091326128	6.76176760643827	7.75249514401904	9.21879025987994e-13	2.9017694729933e-11	18.5398834579817	ANKLE2	23141	normal
218781_at	0.662828067404836	7.53229740717284	7.75121181512572	9.28710494912112e-13	2.91790716185187e-11	18.5326735129109	SMC6	79677	normal
211456_x_at	-0.913840721186769	11.2988930004877	-7.75113132591542	9.29140625292018e-13	2.91790716185187e-11	18.5322213298145	MT1HL1	645745	normal
200601_at	0.654571934324514	9.34021043651852	7.74987755728384	9.3586623100694e-13	2.93734134215295e-11	18.525178015	ACTN4	81	normal
215313_x_at	0.917066361893552	12.5059977976543	7.74738665955605	9.49371550370995e-13	2.97802005258372e-11	18.511186395491	HLA-A	3105	normal
220918_at	0.95217159632871	6.20324303680864	7.74589368171475	9.57558603767116e-13	3.00197916633985e-11	18.5028011695804	RUNX1-IT1	80215	normal
232008_s_at	0.420330470836776	8.48245099400617	7.74469223055789	9.6419775101196e-13	3.01933058628745e-11	18.4960538197896	BBX	56987	normal
219476_at	1.40635685427064	7.32773450390123	7.7444085281178	9.6577211494591e-13	3.0225295011258e-11	18.4944606162475	C1orf116	79098	normal
217710_x_at	-0.451006031037745	6.15055147587654	-7.74187086128349	9.79968222719492e-13	3.06520380876363e-11	18.4802108792105	ITPK1	3705	normal
201546_at	0.494558754542904	9.1285840007037	7.73914201246369	9.95464471421688e-13	3.10965641270391e-11	18.464889968598	TRIP12	9320	normal
238327_at	0.874138081468709	6.61167719347531	7.73901119463981	9.96213408174672e-13	3.10965641270391e-11	18.4641555637402	ODF3B	440836	normal
222278_at	-0.886120304667422	5.48360357129012	-7.7389690059362	9.96455058995381e-13	3.10965641270391e-11	18.4639187196279	MYMX	101929726	normal
213680_at	2.08058249435064	6.28551813811728	7.73825332484395	1.00056323309591e-12	3.12069565142719e-11	18.4599010309289	KRT6B	3854	up
203262_s_at	0.485083758570323	7.88261259908025	7.73777341971478	1.00332738883805e-12	3.12753278134097e-11	18.4572070354049	FAM50A	9130	normal
201908_at	0.525807343357742	7.8244981747037	7.73652947926437	1.01052748667686e-12	3.14818178541638e-11	18.4502244049635	DVL3	1857	normal
220937_s_at	-0.669476648566128	6.76460771354321	-7.73638070760181	1.01139201585427e-12	3.1490807782934e-11	18.4493893368587	ST6GALNAC4	27090	normal
1554168_a_at	1.15678631460613	8.01534598428395	7.73547309731505	1.01668213005599e-12	3.16375045309114e-11	18.4442950007606	SH3KBP1	30011	normal
236561_at	1.04147626844226	7.29322424492593	7.73494935580186	1.01974727817245e-12	3.1696806386628e-11	18.441355409861	TGFBR1	7046	normal
235085_at	0.943758627259671	8.06646989565432	7.73473582590045	1.0209995663202e-12	3.17176995957711e-11	18.440156961922	PRAG1	157285	normal
223229_at	1.03136409361258	6.05800347340741	7.73394233669772	1.02566649894959e-12	3.18265129569062e-11	18.4357035935245	UBE2T	29089	normal
225076_s_at	0.607998661253223	8.22864369518519	7.73199864169182	1.03718784499299e-12	3.21657659812772e-11	18.4247957042518	ZNFX1	57169	normal
1565925_at	-0.535537014199678	3.05518202088272	-7.73162574573189	1.0394128112387e-12	3.2207815970153e-11	18.4227031792909	SLC17A4	10050	normal
205056_s_at	-0.373351220454197	5.35323165944444	-7.7297511144758	1.05067002155746e-12	3.24908418723058e-11	18.4121842857519	GPR162	27239	normal
203344_s_at	0.561633714683868	8.34208214621605	7.72955912393424	1.05182972316381e-12	3.24908418723058e-11	18.411107057876	RBBP8	5932	normal
203995_at	-0.316060741754517	5.74249888075926	-7.7291201672727	1.05448596569053e-12	3.25545003806492e-11	18.4086441888644	C21orf2	755	normal
200830_at	0.478393383601617	8.94855656382716	7.72787395691979	1.06206336646618e-12	3.27514464532083e-11	18.4016523817119	PSMD2	5708	normal
223452_s_at	0.628862107180328	6.35992394612346	7.72698685260751	1.06749010279874e-12	3.28469962877361e-11	18.3966756360758	ATL3	25923	normal
204601_at	0.690982962799035	6.25823480495679	7.72656389168571	1.07008716492676e-12	3.29060830946966e-11	18.3943028739147	N4BP1	9683	normal
211461_at	-0.49954878328	4.86419661003086	-7.72642559404576	1.07093769586307e-12	3.29112153052516e-11	18.393527052901	CSPG4P1Y	114758	normal
211230_s_at	-0.438802741503547	5.15820846937654	-7.72634105403724	1.07145794683764e-12	3.29112153052516e-11	18.393052804145	PIK3CD	5293	normal
234950_s_at	0.381197033046772	7.91473213492593	7.7260042500853	1.07353309134849e-12	3.29433907189528e-11	18.3911634399095	RFWD2	64326	normal
239308_at	-0.456108710111613	4.20706121096296	-7.72597548390041	1.07371051232142e-12	3.29433907189528e-11	18.3910020724016	DYRK1A	1859	normal
232202_at	1.19742808307936	5.88107473628395	7.72548477205566	1.07674154814671e-12	3.30178598681556e-11	18.3882494052212	FAM83B	222584	normal
219727_at	2.39708423410968	6.92624946628395	7.72453491824538	1.08263271236697e-12	3.31799010923005e-11	18.382921389976	DUOX2	50506	up
225794_s_at	-0.505262263540647	9.56863448544444	-7.72399896275573	1.08597087877003e-12	3.32635617908971e-11	18.379915186627	SMDT1	91689	normal
213684_s_at	0.816909341906775	6.6174711997716	7.72349183177868	1.08913889749338e-12	3.33419200562434e-11	18.3770707491843	PDLIM5	10611	normal
214055_x_at	0.742818438741283	8.7716069422963	7.72046962402972	1.10820913006949e-12	3.38877707978465e-11	18.360121312915	PRRC2C	23215	normal
224682_at	0.505815919118065	8.37608735008025	7.72006148014272	1.11080974477575e-12	3.39483078790465e-11	18.3578325532841	ANKIB1	54467	normal
229061_s_at	0.553062325589031	6.49641216564815	7.71976443807845	1.11270623857197e-12	3.39872701642026e-11	18.356166857132	SLC25A13	10165	normal
236629_at	-0.34257897598742	5.41981128298148	-7.71845106422402	1.12113010245007e-12	3.42063551068403e-11	18.3488023192782	IBA57	200205	normal
221641_s_at	0.67586952660258	8.21594926316049	7.7179678473079	1.12424527832447e-12	3.42822702690409e-11	18.3460929003074	ACOT9	23597	normal
201518_at	0.686057515626447	8.36881621429012	7.71673130379526	1.1322560425062e-12	3.44880775064215e-11	18.3391598982874	CBX1	10951	normal
239523_at	-0.554511729314196	5.63446323883951	-7.71568555540764	1.13907486247839e-12	3.46764577427649e-11	18.3332970349749	TUSC5	286753	normal
205476_at	2.13332451346161	7.15580794566667	7.71504165251041	1.14329365273517e-12	3.47855205694467e-11	18.3296872510841	CCL20	6364	up
203283_s_at	0.611837023966456	6.05647056548148	7.71293880291632	1.15717938571785e-12	3.50908391093308e-11	18.3178994262435	HS2ST1	9653	normal
228946_at	0.804138292165807	5.32263060160494	7.71120171677359	1.16877572397461e-12	3.54032203370148e-11	18.3081630497655	INTU	27152	normal
203362_s_at	1.34331427083677	5.81737021692593	7.71107985264979	1.16959356333212e-12	3.5408376564332e-11	18.3074800384206	MAD2L1	4085	normal
233483_at	-0.52181623711355	4.97334325135185	-7.7095126057788	1.18016211762948e-12	3.56888074012121e-11	18.2986965368545	TBC1D27P	96597	normal
202944_at	0.607619811187745	6.68744289655556	7.70901025104773	1.18356966150387e-12	3.57523045539913e-11	18.2958813055669	NAGA	4668	normal
242515_x_at	0.488913426221933	7.14745256700617	7.70681917670748	1.1985463011858e-12	3.61647455945549e-11	18.2836033531127	AKIP1	56672	normal
201088_at	0.974738861774522	8.94705495885185	7.70595669538315	1.20449295107404e-12	3.63241324324177e-11	18.2787707723407	KPNA2	3838	normal
220605_s_at	-0.290396191229352	7.96773631075309	-7.70430872186996	1.21593678107698e-12	3.66490317008733e-11	18.2695376789492	SIRT2	22933	normal
218677_at	1.32893479792258	7.47702180335185	7.70363720281994	1.22063074497108e-12	3.67499922804480e-11	18.2657756219386	S100A14	57402	normal
229788_s_at	-0.35323042834871	4.61140584554938	-7.70164691976477	1.23464861033856e-12	3.71107271964049e-11	18.2546263251808	GGT7	2686	normal
233902_at	-0.756123056717422	4.14516236807407	-7.69995743602623	1.24667289770005e-12	3.74377576958646e-11	18.2451631025531	GUCA1C	9626	normal
219937_at	-1.89496370780452	5.21827129573457	-7.69823168929643	1.25907498085454e-12	3.77618895108184e-11	18.23549774544	TRHDE	29953	down
1552448_a_at	-1.01171041543451	3.87827660694444	-7.69792293977788	1.26130665737917e-12	3.78080819584462e-11	18.2337686427152	FAM167A-AS1	83656	normal
211926_s_at	0.581230482238711	8.75660169395679	7.69779677077692	1.26221974807453e-12	3.78147203977944e-11	18.2330620623933	MYH9	4627	normal
202935_s_at	1.43715929483355	8.67394375098765	7.6968153385659	1.269344799002e-12	3.80073531683648e-11	18.2275659597332	SOX9	6662	normal
217771_at	1.23270888307806	9.18691984004938	7.69635640519183	1.27269023730637e-12	3.80658308122132e-11	18.2249960047814	GOLM1	51280	normal
213585_s_at	-0.315959467714513	5.20435545059877	-7.69459226080931	1.2856316107386e-12	3.84318798890832e-11	18.2151177280919	PDCD2	5134	normal
209074_s_at	-1.0602851492671	6.82267635916667	-7.69431130208289	1.28770465505286e-12	3.84728153087515e-11	18.2135446036639	FAM107A	11170	normal
212812_at	0.596774237951946	9.02533073748765	7.69222622985917	1.30319306005168e-12	3.88506437068297e-11	18.2018708381248	SERINC5	256987	normal
217719_at	-0.394698410125809	11.926038864321	-7.69150713188	1.30857734988978e-12	3.89899000573426e-11	18.1978451368055	EIF3L	51386	normal
230946_at	-0.411838773859997	5.99197060615432	-7.69026593415706	1.31792276073126e-12	3.92125564349656e-11	18.190896989671	FMN2	56776	normal
207673_at	-0.785113148470647	4.73013963661111	-7.69022901941288	1.31820171426551e-12	3.92125564349656e-11	18.1906903511403	NPHS1	4868	normal
91816_f_at	0.86226179954323	4.96021564218518	7.68979208946692	1.32150790568342e-12	3.92895294960527e-11	18.1882445727716	MEX3D	399664	normal
202457_s_at	0.717566373872256	8.92143124156173	7.68877076453008	1.32926819704006e-12	3.94617224659305e-11	18.1825278085068	PPP3CA	5530	normal
222848_at	1.3987109917529	4.74427883964815	7.6874331414053	1.3395000835433e-12	3.97380179423386e-11	18.1750411251136	CENPK	64105	normal
217962_at	0.574517283113549	10.1571678990247	7.68725012158956	1.34090610886662e-12	3.97581569968993e-11	18.1740168088937	NOP10	55505	normal
213909_at	1.35149995813742	6.48190386674074	7.68670226034746	1.34512371960068e-12	3.986159315402e-11	18.1709506333699	LRRC15	131578	normal
212296_at	0.589721148542253	9.45599840130247	7.68605814028662	1.35009916260113e-12	3.99657128939994e-11	18.1673458616938	PSMD14	10213	normal
225402_at	0.691970213301289	6.55957605031481	7.68457071042164	1.36165839946713e-12	4.02860784582603e-11	18.1590220986019	TP53RK	112858	normal
201004_at	-0.766340520912904	11.4932914923457	-7.68420911271893	1.36448325042822e-12	4.03128093845028e-11	18.1569986842745	SSR4	6748	normal
209902_at	0.661450945329356	6.26716242975309	7.68418491768231	1.36467247235109e-12	4.03128093845028e-11	18.1568632961968	ATR	545	normal
237251_at	-0.437685054616455	5.34132785516667	-7.68350154268175	1.37002768057745e-12	4.04461465634839e-11	18.1530394182948	LRRC71	149499	normal
206025_s_at	1.61126211505775	6.86058165489506	7.68323594340735	1.37211463607398e-12	4.04750625029884e-11	18.1515532791903	TNFAIP6	7130	up
219637_at	0.628065070863224	5.42072557528395	7.68318850500022	1.37248771615072e-12	4.04750625029884e-11	18.151287843938	ARMC9	80210	normal
229688_at	-0.426422687521937	4.62142039705556	-7.68199336817979	1.38192009755355e-12	4.07312567836876e-11	18.1446008650609	PRDM11	56981	normal
206879_s_at	-0.535977567595161	4.09470511627778	-7.67563981784734	1.43315217079585e-12	4.21730866190867e-11	18.1090598005293	NRG2	9542	normal
206600_s_at	1.02013023513871	6.49951068435185	7.67494307992038	1.43888349955901e-12	4.22649984918717e-11	18.1051631501487	SLC16A5	9121	normal
239641_at	-0.484676733575808	5.94142233135185	-7.67488434726812	1.43936766697513e-12	4.22649984918717e-11	18.1048346831519	SENCR	100507392	normal
396_f_at	-0.987209063522265	8.12059658871605	-7.67333343976878	1.45221122659788e-12	4.25963781192269e-11	18.0961615302486	EPOR	2057	normal
206267_s_at	-0.345700348581611	6.12817951854938	-7.67200023411037	1.46334257247613e-12	4.28309717077796e-11	18.0887064799286	MATK	4145	normal
233287_at	-0.527428778559353	6.32202764982099	-7.67154345529422	1.46717575534319e-12	4.29106732351037e-11	18.0861523911251	SLC6A17	388662	normal
206091_at	1.74138459241613	4.24950169173457	7.67148877562205	1.46763528028613e-12	4.29106732351037e-11	18.0858466532412	MATN3	4148	up
210155_at	-0.791595733498066	5.12073381009259	-7.66965593971032	1.48312104235091e-12	4.33171169821238e-11	18.0755990509989	MYOC	4653	normal
203008_x_at	0.623133850681287	8.14362951945062	7.66732036441932	1.50308909331294e-12	4.38768799663028e-11	18.0625422129322	TXNDC9	10190	normal
202510_s_at	1.16366945383	8.15052928567284	7.66690343843894	1.50668150322369e-12	4.39582770484287e-11	18.0602116164953	TNFAIP2	7127	normal
209615_s_at	0.781601256410323	5.35676212457407	7.66635892072244	1.51138610018185e-12	4.40485261340314e-11	18.0571678765401	PAK1	5058	normal
226944_at	0.698005200948389	7.09179641894444	7.66575210873953	1.51664605106131e-12	4.41782753552357e-11	18.0537760424462	HTRA3	94031	normal
214328_s_at	0.49002890416129	12.086436712716	7.66544332933946	1.51932955726155e-12	4.42328772860891e-11	18.0520501378738	HSP90AA1	3320	normal
219463_at	1.48944467287484	7.01069635204321	7.6644545782162	1.52795415234889e-12	4.44602944543244e-11	18.0465237870548	LAMP5	24141	normal
227222_at	-0.353578066360967	5.86722358821605	-7.66284202883762	1.54212406048882e-12	4.48010802376334e-11	18.0375115959696	FBXO10	26267	normal
1553645_at	-0.880101661004841	3.61099206760494	-7.66262685223632	1.54402468695046e-12	4.48324746463177e-11	18.0363090866497	CCDC141	285025	normal
238021_s_at	1.38068767056483	6.4734523325	7.66249229903749	1.54521435582374e-12	4.48432032402668e-11	18.0355571472377	CRNDE	643911	normal
215222_x_at	0.544062797266127	8.5193058063642	7.66147971410078	1.55419641044554e-12	4.50525846337177e-11	18.0298985961796	MACF1	23499	normal
201899_s_at	0.503496468806127	8.96196525337037	7.66140049707887	1.55490127487564e-12	4.50525846337177e-11	18.0294559283445	UBE2A	7319	normal
237017_s_at	-1.33742922993774	4.78640451324074	-7.66101693204657	1.55831867320472e-12	4.51276872126421e-11	18.0273125818178	LOC102723493	102723493	normal
200942_s_at	0.415002729900316	9.52933049683951	7.66016200923041	1.56596244470577e-12	4.53250379376854e-11	18.0225354850291	HSBP1	3281	normal
225597_at	0.527168674782256	7.20713729967901	7.65869412868367	1.57917327715755e-12	4.56524137021764e-11	18.0143339081596	SLC45A4	57210	normal
224792_at	0.499467155180005	6.80202867575309	7.65829434824635	1.58279035281342e-12	4.57152998098646e-11	18.0121003171075	TNKS1BP1	85456	normal
213854_at	-0.415076386476771	5.65205303244444	-7.65815255974843	1.58407517559239e-12	4.57282524949917e-11	18.0113081514481	SYNGR1	9145	normal
237129_at	-0.504756117116451	3.79348079923457	-7.6574629529628	1.59033881570412e-12	4.58848415560016e-11	18.0074554476953	CEP152	22995	normal
221489_s_at	0.710020692210321	7.11630977811728	7.65694101406611	1.59509583829602e-12	4.59978190711154e-11	18.0045395798494	SPRY4	81848	normal
228700_at	0.755837608489999	6.50735441899383	7.65546188328647	1.60865349844289e-12	4.63398999090438e-11	17.9962767568086	CXorf38	159013	normal
210052_s_at	1.09896008582129	6.14467370818519	7.6535214716035	1.62661236762571e-12	4.68079111578608e-11	17.9854382164139	TPX2	22974	normal
205720_at	-0.533014254664521	5.18725983720988	-7.65244942226883	1.63661935453061e-12	4.70711011093956e-11	17.9794506262745	POMC	5443	normal
220284_at	-0.422542226428069	5.51575915692593	-7.65188380866488	1.64192357918286e-12	4.71988284394442e-11	17.9762917283834	DKKL1	27120	normal
235995_at	-0.330303089188066	3.82182853646296	-7.65152115397086	1.64533344105735e-12	4.72608158642147e-11	17.9742663935792	PUM2	23369	normal
243721_at	-0.793937936481612	4.59243494147531	-7.65147066174579	1.64580874998564e-12	4.72608158642147e-11	17.9739844107956	C18orf61	497259	normal
217087_at	-0.458772440388709	4.67960799040123	-7.64802765521233	1.67854220594551e-12	4.81502072980434e-11	17.954758367295	C1orf68	100129271	normal
217222_at	-0.328033293157099	3.87821659575309	-7.64733504991662	1.68520441126799e-12	4.83159681101611e-11	17.9508912852508	IGHG1	3500	normal
200618_at	0.531999247313218	9.7175572702037	7.64716979257029	1.68679789406098e-12	4.83363075774549e-11	17.9499686138844	LASP1	3927	normal
223253_at	0.839112793897092	7.95239570504321	7.64602155955392	1.6979109148778e-12	4.86292714881841e-11	17.9435580094678	EPDR1	54749	normal
221011_s_at	0.991823895412574	7.76397164065432	7.6452915201475	1.70501416177865e-12	4.88071462278783e-11	17.9394824195712	LBH	81606	normal
232211_at	-0.457829185676775	5.99751176265432	-7.64510182069123	1.70686473807248e-12	4.88345523569403e-11	17.9384234142912	PPP1R3F	89801	normal
214179_s_at	0.556716250381932	8.02814669766667	7.64391897557925	1.71844868892637e-12	4.91302946774552e-11	17.9318204065517	NFE2L1	4779	normal
204747_at	0.929757190203548	7.31712946379012	7.64332713961292	1.72427388995578e-12	4.92553160571223e-11	17.9285167730931	IFIT3	3437	normal
208244_at	-0.421017909702581	3.97338341124074	-7.64274400922042	1.73003252256018e-12	4.93920486330208e-11	17.9252618504924	BMP3	651	normal
235346_at	0.709627976588389	7.22224437930864	7.64246984844469	1.73274653926254e-12	4.94198836902343e-11	17.9237315772376	FUNDC1	139341	normal
230024_at	-0.409079207066453	6.18971275975309	-7.64104331351945	1.74693648989052e-12	4.97467461378979e-11	17.9157695508565	AARS2	57505	normal
200613_at	0.677038713014836	9.4523871666358	7.64072517901198	1.75011667376929e-12	4.9811363424433e-11	17.9139940171088	AP2M1	1173	normal
239837_at	-0.381726410093223	5.02502958592593	-7.64048049100106	1.75256655915816e-12	4.98551387211096e-11	17.912628417432	ADAM11	4185	normal
231796_at	-0.625296691276129	5.40799870711728	-7.63973435280863	1.76005808395175e-12	5.0042213073355e-11	17.9084643582863	EPHA8	2046	normal
239000_at	-0.521185465131293	5.42037676624074	-7.63866924659846	1.77080712871449e-12	5.02955219545271e-11	17.9025205254033	BRD4	23476	normal
239789_at	-0.359524426769034	5.58409095162963	-7.63628818231522	1.79507239232612e-12	5.09318023095124e-11	17.8892343735513	C11orf49	79096	normal
202528_at	1.00588637173516	7.4637318002716	7.63305929762802	1.82850430163967e-12	5.17970066881712e-11	17.8712205308554	GALE	2582	normal
231701_s_at	-0.362900185780003	4.03971381264197	-7.63297783920685	1.8293556454478e-12	5.17970066881712e-11	17.8707661228555	SHMT1	6470	normal
241927_x_at	-0.400431276206132	6.27550762338889	-7.63159713067322	1.84384563375987e-12	5.21802588125367e-11	17.8630643162267	CDC34	997	normal
220775_s_at	0.579908465194522	6.48529125982716	7.62936204413751	1.86754315833383e-12	5.27962369089464e-11	17.8505980326765	UEVLD	55293	normal
229635_at	1.24687598869516	4.93216617158642	7.62906604061441	1.87070406045013e-12	5.2858265894114e-11	17.8489471889553	LINC01094	100505702	normal
227894_at	0.453546608034516	6.6233805969321	7.62843204851864	1.87749203525693e-12	5.3022663753963e-11	17.8454114468196	WDR90	197335	normal
226719_at	-0.397602481557743	7.36359200937654	-7.62789647839896	1.88324522666387e-12	5.3157683411382e-11	17.8424247058694	DERL2	51009	normal
227230_s_at	1.61439927084936	6.4006614288642	7.62674645672219	1.89565800057014e-12	5.33702889707375e-11	17.8360116523323	KIAA1211	57482	up
221755_at	0.905495353279679	6.64042359572839	7.62631222060272	1.90036596669516e-12	5.34753006840237e-11	17.8335902679021	EHBP1L1	254102	normal
243977_at	-0.316873826391611	4.47581653304938	-7.62506491605887	1.91395364414559e-12	5.37541145939167e-11	17.8266354147037	LOC541472	541472	normal
203739_at	0.866471395192586	7.78686890009877	7.62404427735938	1.92514361152735e-12	5.40057603695525e-11	17.8209448239056	ZNF217	7764	normal
226013_at	0.799735632914517	7.07747320987037	7.6230212079191	1.93642521422099e-12	5.42665548885355e-11	17.815241037285	TRAK1	22906	normal
227770_at	-0.371233106843223	6.94588919611111	-7.62212628536374	1.94634735586353e-12	5.45166709435649e-11	17.8102519844133	COG8	84342	normal
219671_at	-0.508324683820968	3.60733558984568	-7.62119200541548	1.95675955184446e-12	5.47242089499211e-11	17.8050438120653	HPCAL4	51440	normal
227545_at	0.557590454046134	5.91482302178395	7.62081635522784	1.96096155450152e-12	5.48136876239112e-11	17.8029498225657	BARD1	580	normal
213569_at	-0.375374751388383	5.33524224654938	-7.61940397818841	1.97684040146013e-12	5.51447698723636e-11	17.7950772306608	VASH1-AS1	100506603	normal
218950_at	0.635246129501291	6.7080006637716	7.61849273563942	1.98715264970827e-12	5.54041668142784e-11	17.7899983250355	ARAP3	64411	normal
216434_at	-0.487972195173867	6.21208817055556	-7.61817978438587	1.99070649064417e-12	5.54749629846941e-11	17.7882541239852	TTC38	55020	normal
219248_at	0.456459882513227	6.74128130067284	7.61805595945089	1.9921143697141e-12	5.5485916028588e-11	17.7875640079182	THUMPD2	80745	normal
204994_at	1.04307677906548	7.43025246504321	7.61792472378143	1.99360758400211e-12	5.54992335312197e-11	17.7868325951741	MX2	4600	normal
218252_at	1.01211435839387	6.03564617464198	7.61740892504704	1.99948714181928e-12	5.56062866118868e-11	17.7839579629867	CKAP2	26586	normal
224725_at	0.622721415968708	6.83422118044444	7.61701377932498	2.00400299120665e-12	5.57035401851671e-11	17.7817558116637	MIB1	57534	normal
223563_at	-0.345193923042255	5.35185539648765	-7.61514713570682	2.02547243608464e-12	5.62203916893299e-11	17.7713537089635	GNB1L	54584	normal
1559194_a_at	-0.453570383493871	4.64678678077778	-7.61512899892782	2.02568215140338e-12	5.62203916893299e-11	17.7712526453646	CLEC4GP1	440508	normal
232361_s_at	1.05139759166452	6.35717721698765	7.61415882088889	2.03693168597899e-12	5.64752737986316e-11	17.7658466849982	EHF	26298	normal
1559870_at	-1.10022858545355	6.25585182488272	-7.61359126239638	2.04354135928248e-12	5.66011265545946e-11	17.7626843233685	LOC100129129	100129129	normal
226825_s_at	0.847513154882577	9.21785954962346	7.61313747895432	2.0488412992726e-12	5.66904848369076e-11	17.7601559807622	TMEM165	55858	normal
239221_at	-0.56058164266387	4.55366189795679	-7.61189558066494	2.06341565323372e-12	5.70648714418581e-11	17.7532368637263	ADGRA1	84435	normal
213943_at	1.44851396980129	6.16566403464198	7.61100799200755	2.07389482198271e-12	5.7325682200154e-11	17.7482920724682	TWIST1	7291	normal
237840_at	-0.419892835165481	4.28656910780864	-7.61083278809293	2.07596955454887e-12	5.73540350656692e-11	17.7473160364772	LINC01118	388948	normal
232979_at	0.58017593761	5.75921688982099	7.61067027097887	2.0778958889019e-12	5.73567705125152e-11	17.7464106862433	MIR10A	406902	normal
211935_at	0.667587371644188	10.2466900853765	7.61064743867524	2.07816666456868e-12	5.73567705125152e-11	17.7462834927861	ARL6IP1	23204	normal
202049_s_at	0.559297059405802	7.31709615667284	7.60864173311988	2.10208976674731e-12	5.79877689187232e-11	17.7351108704621	ZMYM4	9202	normal
217165_x_at	-1.09801518868516	10.0113319121358	-7.60800816937223	2.10970311242507e-12	5.81684405808577e-11	17.7315819409056	MT1F	4494	normal
224413_s_at	0.721820473821937	8.68032606247531	7.60744572725945	2.11648467522043e-12	5.8326007871813e-11	17.7284492718876	TM2D2	83877	normal
236454_at	-0.577412816197421	6.37442107535802	-7.60712602811688	2.12034901338458e-12	5.8403064134409e-11	17.726668671936	RNF212	285498	normal
223543_at	-0.450039240538064	5.42575156242593	-7.60666571402768	2.125925292851e-12	5.85271729036396e-11	17.7241049629696	PDZD4	57595	normal
43511_s_at	-0.553544738589033	6.84852608454938	-7.60626143681916	2.13083470773363e-12	5.86328070686142e-11	17.721853410103	ARRB1	408	normal
202307_s_at	0.970394303865486	7.81719474011111	7.60544679680609	2.1407615517728e-12	5.88763268828863e-11	17.7173165820282	TAP1	6890	normal
218085_at	0.570407013137743	8.81713772106173	7.60487532539409	2.14775255383366e-12	5.90329565100404e-11	17.7141341250114	CHMP5	51510	normal
215244_at	-0.398957384859354	4.82085059426543	-7.60480486630248	2.14861606684921e-12	5.90329565100404e-11	17.7137417543867	DGCR5	26220	normal
214788_x_at	-0.332560802405486	6.11795570200617	-7.60462776789302	2.15078801806128e-12	5.90629507219992e-11	17.7127555412264	DDN	23109	normal
218452_at	0.39597568670967	6.79425520003086	7.60435943320544	2.15408304071949e-12	5.91237400860132e-11	17.7112612784145	SMARCAL1	50485	normal
204648_at	-0.377139838660321	6.67133407674691	-7.60401547929413	2.15831393916576e-12	5.91808944021882e-11	17.7093459545189	NPR1	4881	normal
227938_s_at	-0.288353737582901	4.56844468330247	-7.6040141590127	2.15833019548172e-12	5.91808944021882e-11	17.7093386025465	DLL1	28514	normal
234356_at	-0.457879696220645	5.43151021829012	-7.60192468251249	2.18420988227506e-12	5.98304986540024e-11	17.6977041260711	DKFZP434K028	26070	normal
219672_at	-0.361020729681296	4.99631690388889	-7.60140782655596	2.19065875733678e-12	5.9977099427836e-11	17.6948264363336	AHSP	51327	normal
207634_at	-0.39601193634161	6.03501632339506	-7.60065216835697	2.20012112812394e-12	6.02060173574456e-11	17.6906193367793	PDCD1	5133	normal
210060_at	-0.540937078815483	6.14631553588889	-7.60045360090195	2.20261429906909e-12	6.02139684008012e-11	17.6895138522467	PDE6G	5148	normal
220210_at	-0.306463357180971	4.67458985553086	-7.60036264091295	2.20375730708502e-12	6.02151078285224e-11	17.6890074552526	CHRNA10	57053	normal
202273_at	1.03726238751323	8.16493724348766	7.59901074714933	2.22081463912142e-12	6.0614563575822e-11	17.6814814599924	PDGFRB	5159	normal
1552726_at	-0.49857129649484	4.33362260879012	-7.59898193189166	2.22117963030867e-12	6.0614563575822e-11	17.6813210522343	ADAMTS17	170691	normal
224992_s_at	0.454560435008394	7.7087968680679	7.59894065887628	2.22170252228527e-12	6.0614563575822e-11	17.6810912955683	CMIP	80790	normal
230900_at	-1.53284256329581	4.36150441858025	-7.59829489560356	2.22989964519667e-12	6.07973590783419e-11	17.6774965674585	CCDC110	256309	down
212136_at	0.848950287203226	8.19186225625926	7.59823775023454	2.23062647116879e-12	6.07973590783419e-11	17.6771784669822	ATP2B4	493	normal
225481_at	1.26483217364387	8.44322759103086	7.59758854783515	2.23890008931981e-12	6.09924575902146e-11	17.6735647518209	FRMD6	122786	normal
207761_s_at	-0.840290876642586	10.432051985321	-7.59723316834938	2.24344200176174e-12	6.10553466631774e-11	17.6715866316246	METTL7A	25840	normal
1553594_a_at	-0.360919158223548	5.28173160685185	-7.59586128951705	2.26106095058606e-12	6.14987697492861e-11	17.6639508606193	INSL3	3640	normal
201731_s_at	0.537147310281609	8.67085108530247	7.5946177328919	2.27715016102899e-12	6.18803106631511e-11	17.6570298806697	TPR	7175	normal
217967_s_at	-1.12448546224001	9.18348413245679	-7.59420271571605	2.28254485531461e-12	6.19960953623083e-11	17.6547202325446	FAM129A	116496	normal
214837_at	-1.10562980582355	3.52402131123457	-7.59345046783574	2.29235538023327e-12	6.22007595107961e-11	17.6505339837034	ALB	213	normal
201252_at	0.540180867326128	8.32709510181481	7.59291813213458	2.29932310004203e-12	6.23588742533721e-11	17.6475716607785	PSMC4	5704	normal
215365_at	-0.4249428649171	4.18264481194444	-7.59131181565565	2.32047541054278e-12	6.28600837994672e-11	17.6386334791851	CACNB2	783	normal
223042_s_at	-0.556078619860649	9.43035183825926	-7.59109840611854	2.32330008557966e-12	6.28843723658751e-11	17.6374460508299	FUNDC2	65991	normal
210736_x_at	-0.346883407284841	5.88063847580247	-7.58895994631007	2.35179317308084e-12	6.35485707612394e-11	17.6255483499169	DTNA	1837	normal
202619_s_at	0.983775907411292	7.82078815548765	7.58888696107118	2.35277171583005e-12	6.35485707612394e-11	17.6251423114006	PLOD2	5352	normal
240235_at	-0.41563942540613	4.86457602846914	-7.58882142194275	2.35365076893479e-12	6.35485707612394e-11	17.624777699369	C10orf62	414157	normal
1565603_at	-0.411062026601937	5.80391609551235	-7.5882558474672	2.36125013715244e-12	6.37222859076059e-11	17.6216313159815	PWP2	5822	normal
225636_at	0.577457488603224	9.52347937497531	7.58781616986402	2.36717465849709e-12	6.38506534056873e-11	17.6191853937202	STAT2	6773	normal
214442_s_at	-0.428240050164513	5.87323688308642	-7.58644989058858	2.38567890203248e-12	6.43180443632277e-11	17.6115852208896	PIAS2	9063	normal
239068_at	-0.297514269487097	4.38508598475309	-7.58621352825505	2.38889457548141e-12	6.43523480972044e-11	17.610270478485	GNL1	2794	normal
228246_s_at	-0.421802043573548	4.13018255835802	-7.58618336222314	2.38930528829127e-12	6.43523480972044e-11	17.6101026842649	SPTBN1	6711	normal
236677_at	-0.739517462121932	5.75953362967284	-7.58599718360894	2.39184167129822e-12	6.43572555995228e-11	17.6090670994116	NGB	58157	normal
215715_at	-0.391811881728708	5.10040756208642	-7.58439271029825	2.41381075519791e-12	6.48460773209779e-11	17.6001430027764	SLC6A2	6530	normal
229378_at	-0.33610981350129	3.83196283664198	-7.58432422784576	2.41475287472357e-12	6.48460773209779e-11	17.599762122465	STOX1	219736	normal
232765_x_at	-0.503386133307743	6.78833887941358	-7.58378866010742	2.42213329282786e-12	6.49804405227494e-11	17.5967834998463	SLC22A31	146429	normal
220454_s_at	-0.582170792373224	5.51409891575309	-7.58317579285411	2.43060633399013e-12	6.51757730803875e-11	17.5933750884645	SEMA6A	57556	normal
206596_s_at	-0.414556035898387	4.82226059695679	-7.5829003294024	2.43442423325552e-12	6.52461494868851e-11	17.5918431631408	NRL	4901	normal
205579_at	0.961065628494513	5.95954482439506	7.58224144579627	2.44358039489655e-12	6.54594601131646e-11	17.5881790429629	HRH1	3269	normal
212186_at	0.48809630884355	7.51771295561111	7.58157699436532	2.45284844343518e-12	6.56755576125458e-11	17.5844841114258	ACACA	31	normal
203905_at	0.356731998519673	7.77195064814815	7.58122539136552	2.45776681654311e-12	6.5775037050658e-11	17.5825289527184	PARN	5073	normal
229280_s_at	0.50598101944742	6.69515745594444	7.58087864901968	2.46262675519694e-12	6.58432734967968e-11	17.5806008644899	CASC15	401237	normal
228846_at	1.38851893644999	7.09343172859877	7.58087164010563	2.4627250900951e-12	6.58432734967968e-11	17.5805618912976	MXD1	4084	normal
225652_at	0.567577918354189	7.61002016695062	7.57846790153883	2.49667970687258e-12	6.66533022330363e-11	17.5671968615427	FARP2	9855	normal
229407_at	-0.672322922163547	4.91375816320988	-7.57793961689531	2.50420400010899e-12	6.68215489048116e-11	17.5642598132635	SDK1	221935	normal
209373_at	1.56489789500774	7.89456219897531	7.57534608753243	2.54147008594782e-12	6.77168016321623e-11	17.5498422429192	MALL	7851	up
232604_at	-0.347287060451293	4.61124538698765	-7.57425999073415	2.55723862688113e-12	6.80612065024553e-11	17.5438052635719	ZNF541	84215	normal
204660_at	-0.530781053058063	6.31600138441358	-7.57419876617472	2.55813039529119e-12	6.80612065024553e-11	17.5434649640764	GFER	2671	normal
240043_at	-0.347657797814838	3.52386571995679	-7.57317974571185	2.57301824170887e-12	6.83907498130444e-11	17.5378012160264	PRR32	100130613	normal
201199_s_at	0.573453302046772	9.05067399218519	7.57295823441933	2.57626584037179e-12	6.84431841557203e-11	17.5365700968273	PSMD1	5707	normal
232828_at	-0.412054029692583	4.33364928050617	-7.57287449692288	2.57749458027669e-12	6.84431841557203e-11	17.5361047035839	NALCN-AS1	100885778	normal
1563263_at	-0.329186286777742	3.25082215087654	-7.5727385136679	2.57949119513372e-12	6.84629519873477e-11	17.53534894592	PLCG2	5336	normal
202804_at	0.580803586640967	8.01787826762346	7.57251222278111	2.58281717223056e-12	6.84847375808467e-11	17.5340912973885	ABCC1	4363	normal
223461_at	0.600626002358387	6.46690358953086	7.57192798326838	2.59142384094812e-12	6.86796405738431e-11	17.5308443729907	TBC1D7	51256	normal
1568713_a_at	-0.350492660142902	3.99374683669753	-7.57065628324142	2.61025601647649e-12	6.91117422280154e-11	17.5237772800857	TBC1D1	23216	normal
203396_at	0.594959556280649	9.38774172927778	7.56817881772111	2.64733374066851e-12	7.00595219124156e-11	17.5100111158455	PSMA4	5685	normal
1552474_a_at	-1.04112177023516	7.13092850674074	-7.56718415189779	2.66236610725072e-12	7.04232544334462e-11	17.504484803118	GAMT	2593	normal
225538_at	0.506721440848383	7.52055634432099	7.56656024221313	2.67183832067495e-12	7.06054906635588e-11	17.5010185678414	ZCCHC9	84240	normal
209467_s_at	-0.764252412182902	8.83005947285185	-7.56525778858936	2.69171981641098e-12	7.10621829851619e-11	17.4937830029059	MKNK1	8569	normal
231148_at	1.07708199301935	6.18416100337037	7.5634381377004	2.71974150986582e-12	7.16635503864645e-11	17.4836752206722	IGFL2	147920	normal
202450_s_at	1.55365603922419	9.32521381651852	7.56322723042154	2.72300798504122e-12	7.17150585655725e-11	17.4825037489744	CTSK	1513	up
224463_s_at	0.765979978834518	4.7207771583642	7.56302570498564	2.72613278370574e-12	7.17627876500295e-11	17.4813844025917	C11orf70	85016	normal
220465_at	-0.558431083556775	6.86114056769136	-7.56176099671777	2.74582417822298e-12	7.21768927617026e-11	17.4743600699189	CEBPA-AS1	80054	normal
217515_s_at	-0.357774022902904	4.32825119232716	-7.56114696719325	2.7554352554275e-12	7.23947249353669e-11	17.4709498809838	CACNA1S	779	normal
211828_s_at	1.01774998131484	6.66169608585185	7.55926194502938	2.78514895957789e-12	7.3105146118541e-11	17.4604816890189	TNIK	23043	normal
230982_at	-0.447742892584513	4.93963480396914	-7.55862687830611	2.79523078334817e-12	7.33345696159122e-11	17.4569552181133	SOX1	6656	normal
219024_at	0.434727338814518	8.05833770558025	7.55825188753287	2.80120079336459e-12	7.34291352063321e-11	17.4548729924703	PLEKHA1	59338	normal
221297_at	-0.43161794316129	4.86336546504938	-7.55823177930066	2.80152128103171e-12	7.34291352063321e-11	17.4547613381003	GPRC5D	55507	normal
224598_at	0.879006559945481	8.81858576350617	7.55795529607468	2.80593158839798e-12	7.35094919001723e-11	17.4532261323571	MGAT4B	11282	normal
207028_at	-0.53810938604742	4.81806199199383	-7.55745011840995	2.8140076553595e-12	7.36857608030557e-11	17.4504211424467	MYCNOS	10408	normal
218077_s_at	0.571605692959357	6.09778482592593	7.55584999560269	2.83974027822306e-12	7.43239826289353e-11	17.4415370754761	ZDHHC3	51304	normal
225835_at	1.07560019289549	8.24227451891975	7.55572357889145	2.84178316499092e-12	7.43418634190808e-11	17.4408352332552	SLC12A2	6558	normal
201828_x_at	0.560253681804841	9.24785371769753	7.55558888294824	2.84396144395206e-12	7.43632673113719e-11	17.4400874323906	RTL8C	8933	normal
226795_at	0.886972581132259	7.11942176693827	7.55507886280898	2.85222438214465e-12	7.4508059289899e-11	17.4372559752461	LRCH1	23143	normal
1552868_at	-0.455978400416774	5.45944746619136	-7.55148777333195	2.91108070511252e-12	7.59004947792213e-11	17.41732204122	CIRBP-AS1	148046	normal
206892_at	-0.581436350895801	5.31890669701235	-7.5513174594745	2.9139017264648e-12	7.59378345540816e-11	17.4163767502707	AMHR2	269	normal
208186_s_at	-0.496741884545805	5.6809448617963	-7.551196950499	2.9158994305758e-12	7.59536928855322e-11	17.4157078968655	LIPE	3991	normal
228920_at	0.654179842064838	6.93706920996914	7.54708584247879	2.98486795586257e-12	7.76761806219828e-11	17.3928933053894	ZNF260	339324	normal
202261_at	0.370286463838066	7.962513914	7.54684254901712	2.98899969574534e-12	7.7709728181111e-11	17.3915433332747	VPS72	6944	normal
205573_s_at	0.737685278605486	8.46689834465432	7.54371296958012	3.04265520855905e-12	7.90295361177986e-11	17.3741799539655	SNX7	51375	normal
213094_at	1.25191997982387	6.86771652101852	7.54360563543634	3.04451221985964e-12	7.904022109251e-11	17.373584508598	ADGRG6	57211	normal
243539_at	0.556428376456453	6.62773508764815	7.54232790701441	3.06670480126182e-12	7.95408372907922e-11	17.3664965097767	KIAA1841	84542	normal
231190_at	-0.284623663626775	4.66538670707407	-7.54104486891206	3.08915066483117e-12	8.00470675827699e-11	17.3593796304729	POM121L10P	646074	normal
225498_at	0.490916182620964	10.0713948092593	7.54073599109924	3.09457850056223e-12	8.01445776595705e-11	17.3576664032233	CHMP4B	128866	normal
224955_at	0.676282587010647	9.00853710396296	7.53936025594475	3.11886880876926e-12	8.07023909699288e-11	17.3500361310092	TEAD1	7003	normal
225201_s_at	0.551252306101289	8.2416670206358	7.53639293335214	3.17190470884102e-12	8.19196457042431e-11	17.3335806542556	MRPL14	64928	normal
233894_x_at	-0.456702259430646	6.12992183012346	-7.5362829293315	3.17388790595881e-12	8.1932163011472e-11	17.3329706791805	COL26A1	136227	normal
1554432_x_at	-0.309481975130969	6.45195479461728	-7.5350729869488	3.19578236639829e-12	8.24584242014282e-11	17.3262617976789	SMIM11A	54065	normal
220090_at	-0.403498231509034	4.46212674271605	-7.53485351758384	3.19976974649436e-12	8.24985256014007e-11	17.325044940147	CRNN	49860	normal
228890_at	-0.417820594310323	5.36338460268519	-7.53410995766421	3.21331557497326e-12	8.27936046473435e-11	17.3209223649258	ATOH8	84913	normal
208937_s_at	1.3900483420129	8.81271434799383	7.5337802361057	3.21934043307026e-12	8.29097683363715e-11	17.3190943268586	ID1	3397	normal
1570013_at	-0.417404287196128	4.03329847111111	-7.53347965968537	3.22484247308867e-12	8.30123645085324e-11	17.3174279080829	LINC01782	101927411	normal
205879_x_at	-0.542319166853227	5.99885249409259	-7.53187376231054	3.25439639086139e-12	8.36943192240577e-11	17.3085252260456	RET	5979	normal
209611_s_at	-0.304229689563548	5.53773979902469	-7.52967620489089	3.29527356087995e-12	8.45933189475525e-11	17.2963439979463	SLC1A4	6509	normal
228220_at	0.738792906744512	8.60977028309877	7.52603224364297	3.36417804294596e-12	8.61528967204076e-11	17.276148977058	FCHO2	115548	normal
232946_s_at	0.563580716757417	7.10994712315432	7.52510346385408	3.38196733292142e-12	8.65274047391102e-11	17.271002377087	NADSYN1	55191	normal
206657_s_at	-0.408724836817097	5.76267854890123	-7.52115744537072	3.45859049264675e-12	8.83637547595612e-11	17.2491398856328	MYOD1	4654	normal
219835_at	-0.419062885754195	4.71686248409877	-7.519840038057	3.48455218647331e-12	8.8985469778341e-11	17.2418421507364	PRDM8	56978	normal
1554559_at	-0.633311699632902	5.75410415919136	-7.51912120934495	3.49879910678215e-12	8.93075822424435e-11	17.2378604799227	GPR62	118442	normal
221666_s_at	0.987469481820011	7.86124528035185	7.51709263265662	3.53931630526351e-12	9.02235877161003e-11	17.2266249524448	PYCARD	29108	normal
1562581_at	-0.492283741645482	4.3028058245679	-7.5160181816798	3.56096424624799e-12	9.06826828894311e-11	17.2206745571823	LOC254028	254028	normal
237257_at	-0.586405303723224	6.16072705535802	-7.51570167723169	3.56736609124206e-12	9.07611638151044e-11	17.2189218077966	RAB4B	53916	normal
209008_x_at	1.27969490893516	9.67200796432716	7.51110416393082	3.66165292723101e-12	9.28575481430221e-11	17.1934655179051	KRT8	3856	normal
231554_at	-0.574119792899033	4.61250501774074	-7.51038648002209	3.67659216869721e-12	9.31068442906531e-11	17.1894923964939	TPD52L3	89882	normal
210023_s_at	0.385043904547423	7.08288229738272	7.5101948315422	3.68059169682597e-12	9.31218653512078e-11	17.1884314550215	PCGF1	84759	normal
221677_s_at	0.640463656733548	6.46638857556173	7.50962555528167	3.69249737157517e-12	9.33798768690437e-11	17.1852800908543	DONSON	29980	normal
219382_at	0.717343130755489	6.77043342526543	7.50867208155951	3.71252344622245e-12	9.37995468679356e-11	17.1800021663551	SERTAD3	29946	normal
231334_at	-0.405893342677423	4.47276040908025	-7.50722943405734	3.74302823683464e-12	9.45265906923481e-11	17.1720170453663	LOC101929480	101929480	normal
1553494_at	-1.62744661573452	3.42468935218519	-7.50430284955704	3.80567470126855e-12	9.59756754113735e-11	17.1558205214986	TDH	157739	down
1556684_at	-0.38586083087	4.9675040669321	-7.5034048620962	3.82510417897053e-12	9.63323680263537e-11	17.1508514184236	RPPH1	85495	normal
226077_at	0.946589372367091	9.534183728	7.50320748952952	3.82938780602458e-12	9.63958463602182e-11	17.1497592758634	RNF145	153830	normal
1553581_s_at	0.437850181888714	7.56750015121605	7.50262225675138	3.84211718075054e-12	9.66530647530783e-11	17.146521026192	SREK1IP1	285672	normal
218543_s_at	0.636693137854832	8.20196731611111	7.50141085241438	3.86859954861738e-12	9.72038972061834e-11	17.1398183863164	PARP12	64761	normal
41220_at	0.649661858101945	10.4552442675926	7.5013030446518	3.87096505356171e-12	9.7218656087959e-11	17.1392219164774	SEPT9	10801	normal
208623_s_at	0.702798380034196	9.68218466324074	7.50063051184747	3.88575402816763e-12	9.74557805000299e-11	17.1355010756062	EZR	7430	normal
202100_at	0.503139606778069	8.90532349792593	7.49933412395335	3.91441945671262e-12	9.80847313454457e-11	17.128329158591	RALB	5899	normal
1552932_at	-0.391935068287742	3.74625406662963	-7.49843275419989	3.93447353482543e-12	9.84969507859801e-11	17.1233429235426	NLRP6	171389	normal
242497_at	-0.393123722960645	4.08642470029012	-7.49681226776213	3.97078279316482e-12	9.93149813432234e-11	17.1143793718379	TRAFD1	10906	normal
203764_at	1.29277767530548	4.88310236774691	7.49498700310478	4.01207748319881e-12	1.00255874177545e-10	17.1042842242681	DLGAP5	9787	normal
211961_s_at	0.461153435868711	9.21770940139506	7.49482619152309	4.01573597528711e-12	1.00255874177545e-10	17.1033948664443	RAB7A	7879	normal
1568695_s_at	-0.387258641619355	3.38131928970988	-7.49418923211618	4.03025936882586e-12	1.00526656473793e-10	17.0998722945614	INTS6	26512	normal
208100_x_at	-0.433464477502257	6.29161387390741	-7.4940053317248	4.03446216394715e-12	1.00585599094305e-10	17.0988552983352	SEMA6C	10500	normal
201940_at	0.5873424030929	7.84775537533333	7.49284176565445	4.06115458004428e-12	1.01112762597414e-10	17.092420884565	CPD	1362	normal
204517_at	0.636891821095164	9.9439779022963	7.49250925823458	4.06881440513211e-12	1.01257363495948e-10	17.0905822371577	PPIC	5480	normal
240577_at	-0.36690068608387	4.05756272749383	-7.49150214667154	4.09210209595221e-12	1.01790574202087e-10	17.0850135086699	TRAF3IP2-AS1	643749	normal
202370_s_at	0.774360756525155	8.91194470084568	7.48955035654524	4.13760984829773e-12	1.02829008388945e-10	17.0742222931572	CBFB	865	normal
220727_at	-0.635795007348065	5.53163771033951	-7.48903740564857	4.14965261075563e-12	1.03081443204482e-10	17.0713864729097	KCNK10	54207	normal
210460_s_at	0.388484981036774	9.09396364725309	7.48886616792272	4.15368054516169e-12	1.03134642963994e-10	17.0704398155387	PSMD4	5710	normal
226032_at	0.550741554920001	8.02551711579012	7.48581511720231	4.22610066766954e-12	1.04818214218765e-10	17.0535743681891	CASP2	835	normal
222542_x_at	-0.544887562832579	4.34198060739506	-7.48576767269327	4.22723662281441e-12	1.04818214218765e-10	17.0533121328776	COQ8A	56997	normal
220012_at	-1.70070440238613	6.91029057517901	-7.48544939247091	4.23486496151536e-12	1.04959765081982e-10	17.0515529549645	ERO1B	56605	down
208775_at	0.632550996917736	9.83847120237654	7.48452619643898	4.25706865995569e-12	1.05366785415608e-10	17.0464505289909	XPO1	7514	normal
224691_at	0.681169748576773	9.69449900784568	7.48382678654461	4.27396673708967e-12	1.05737163506958e-10	17.0425851515892	UHMK1	127933	normal
201594_s_at	0.460779532557419	9.07867743504321	7.48325704420132	4.2877810124242e-12	1.06030948373719e-10	17.039436526827	PPP4R1	9989	normal
201649_at	0.85841307286484	8.61628280102469	7.48236345816912	4.30953638926692e-12	1.06472617299218e-10	17.0344984443202	UBE2L6	9246	normal
217115_at	-0.460900376788715	4.56499638941358	-7.48193082412283	4.32010855748865e-12	1.06637442609793e-10	17.0321077495262	MKRN7P	7686	normal
218777_at	0.413651470300004	6.67658770126543	7.4814815790905	4.33111379744543e-12	1.06812650823333e-10	17.0296253344333	REEP4	80346	normal
225562_at	0.657711584594513	6.82565223174074	7.48108452340362	4.34086363028428e-12	1.06961357518601e-10	17.0274313642916	RASA3	22821	normal
210744_s_at	-0.373813584593225	5.01592400461111	-7.48107668659159	4.34105628411113e-12	1.06961357518601e-10	17.0273880617824	IL5RA	3568	normal
221269_s_at	0.750494043139355	9.44813590544445	7.48095287349015	4.34410112758114e-12	1.06988166284009e-10	17.02670393216	SH3BGRL3	83442	normal
215726_s_at	-0.909119431411606	9.35954187074691	-7.48065709885732	4.35138344743564e-12	1.07119266091195e-10	17.0250696507084	CYB5A	1528	normal
227449_at	1.2757210197671	5.19462084608025	7.4791547850608	4.38855904394034e-12	1.07937231546306e-10	17.0167692044198	EPHA4	2043	normal
210592_s_at	0.803859575329028	11.6566680587716	7.47623664603674	4.46167015756187e-12	1.09538309773101e-10	17.000648466093	SAT1	6303	normal
240561_at	-0.360607958239353	4.49862942883333	-7.47594583169518	4.46902191366182e-12	1.09620355822997e-10	16.9990420803007	RAP2C-AS1	101928578	normal
204888_s_at	-0.37347573171032	4.30739878366049	-7.47566204720375	4.47620750779969e-12	1.09702038783837e-10	16.9974745546853	NEURL1	9148	normal
232313_at	-0.511684007176127	5.64272768009877	-7.47565583799289	4.47636485645616e-12	1.09702038783837e-10	16.9974402575113	TMEM132C	92293	normal
232486_at	-0.437462458093546	4.79510750681481	-7.47549478379938	4.48044806990632e-12	1.09752911389842e-10	16.996550663967	LRFN1	57622	normal
225254_at	-0.37204627223097	6.4580876541358	-7.47538311632479	4.48328134258798e-12	1.09773133634571e-10	16.9959338666721	CCDC97	90324	normal
203755_at	1.18780597549839	5.88858577357407	7.47359818996629	4.52881054271355e-12	1.10838279508891e-10	16.9860753970717	BUB1B	701	normal
223540_at	0.775972787537741	6.38128305839506	7.47337780775046	4.53446359240813e-12	1.1092697848542e-10	16.9848582651676	NECTIN4	81607	normal
225272_at	-0.555380917447419	8.76145929235802	-7.4731144973908	4.54122694960271e-12	1.11042747526623e-10	16.9834040714354	SAT2	112483	normal
206014_at	-0.47543656898903	5.07599669805556	-7.47292882963285	4.54600198663179e-12	1.11109816101517e-10	16.982378692191	ACTL6B	51412	normal
226936_at	1.04196097634645	6.83102669606173	7.47207202287173	4.56810192151547e-12	1.11524038714237e-10	16.9776470020104	CENPW	387103	normal
215454_x_at	-0.499378990873543	6.07627807835185	-7.4717121133443	4.57741686817878e-12	1.11671413001756e-10	16.9756594902843	SFTPC	6440	normal
223679_at	0.848993093384192	8.37368365995679	7.47164361859836	4.57919173205189e-12	1.11671413001756e-10	16.9752812501509	CTNNB1	1499	normal
212565_at	0.742680975960323	7.38126414209877	7.47153368796494	4.58204172275199e-12	1.11691097276623e-10	16.9746741971964	STK38L	23012	normal
202864_s_at	0.746237740650971	8.17623991577778	7.47135814119259	4.58659647369049e-12	1.11752300445199e-10	16.973704811311	SP100	6672	normal
218755_at	1.06045870474742	5.19906927155556	7.47108736564352	4.59363082174531e-12	1.1187383749618e-10	16.9722095846625	KIF20A	10112	normal
208491_s_at	-0.449797393486452	5.08838675977778	-7.47077842111279	4.60166977849079e-12	1.11989440569223e-10	16.9705036202653	PGM5	5239	normal
227196_at	1.31634420429581	7.97632767657407	7.47074753859785	4.60247412819466e-12	1.11989440569223e-10	16.9703330916186	RHPN2	85415	normal
212959_s_at	0.73150971467194	8.20165277134568	7.47050720351057	4.60873852364853e-12	1.12091983443276e-10	16.9690060086977	GNPTAB	79158	normal
1565843_s_at	-0.522406455580326	5.14047913756173	-7.46893448597217	4.64994050018853e-12	1.12993554154581e-10	16.9603222815051	BRPF3	27154	normal
236313_at	1.69895139487354	6.62842694774074	7.46859050242715	4.65900061088097e-12	1.13163419991078e-10	16.9584231011533	CDKN2B	1030	up
206586_at	-0.46775593552161	5.02452507464815	-7.46850468774896	4.66126358595571e-12	1.13168111262046e-10	16.9579493131222	CNR2	1269	normal
208406_s_at	-0.349806511791937	5.38349295519136	-7.4684234440729	4.66340702340755e-12	1.13169897472174e-10	16.9575007642927	GRAP2	9402	normal
204268_at	1.81453063027065	6.51674288688889	7.46712139610883	4.6978920453195e-12	1.13905653027869e-10	16.9503124390065	S100A2	6273	up
229285_at	0.848055172682579	6.66607369051235	7.46660051014644	4.71175835695391e-12	1.14140623910702e-10	16.9474369097521	RNASEL	6041	normal
226760_at	0.450565621172258	8.22718370211728	7.46585941322907	4.73155662455709e-12	1.14518750972846e-10	16.9433458821049	MBTPS2	51360	normal
215826_x_at	-0.446924274414514	4.82502084382716	-7.46556939728012	4.73932672976404e-12	1.14656057057455e-10	16.9417449799057	ZNF835	90485	normal
237230_at	-1.50264575341871	6.43434160679012	-7.46542776306039	4.74312597861322e-12	1.14697219319185e-10	16.940963163017	GPHA2	170589	down
221741_s_at	0.400666988830972	8.79122484937654	7.46483030466496	4.7591856099485e-12	1.15034691964604e-10	16.9376652884468	YTHDF1	54915	normal
211053_at	-0.37053501174097	5.65092635798148	-7.46445606654274	4.76927248427069e-12	1.15227562119973e-10	16.9355996189694	KCNG1	3755	normal
1557776_at	-0.381229522675484	3.35318826458642	-7.46413013885031	4.77807446965937e-12	1.15389232168121e-10	16.9338006477082	LOC101928303	101928303	normal
210677_at	-0.476062068032583	5.2156889152284	-7.4626695415848	4.81771704235041e-12	1.1609020682702e-10	16.925739287549	SOAT2	8435	normal
208595_s_at	-0.268969045383227	7.26731225647531	-7.46101712181451	4.86295827513576e-12	1.17025635428278e-10	16.9166201360527	MBD1	4152	normal
244076_at	-0.323882765689033	3.32148678498765	-7.46055670511606	4.87563860684578e-12	1.17227590514201e-10	16.9140794244018	NEXMIF	340533	normal
202210_x_at	-0.463458430743549	7.09466803211728	-7.46022066807689	4.88491404036779e-12	1.17398978091037e-10	16.9122251233265	GSK3A	2931	normal
230611_at	-0.565603504908063	5.20745326926543	-7.45977699306394	4.8971872823471e-12	1.17594980858628e-10	16.9097769222009	SYPL2	284612	normal
220433_at	-0.410069618753231	5.01963151361111	-7.45977035215197	4.89737121929759e-12	1.17594980858628e-10	16.9097402781477	PRRG3	79057	normal
208439_s_at	-0.372278551845807	5.61509564151235	-7.45953447956807	4.90390874419759e-12	1.17622888922556e-10	16.9084387611891	FCN2	2220	normal
206562_s_at	0.68756845122387	8.74676649940741	7.45952554296515	4.90415660377777e-12	1.17622888922556e-10	16.908389450465	CSNK1A1	1452	normal
242411_at	-0.571683721118387	4.54874744467284	-7.45949559135159	4.90498741185965e-12	1.17622888922556e-10	16.908224182532	ARL10	285598	normal
204932_at	1.33996314102968	4.89294954766667	7.45794496064209	4.94819004377379e-12	1.18554903875255e-10	16.8996685033913	TNFRSF11B	4982	normal
218871_x_at	0.956010684943224	8.10201176253086	7.45600619146184	5.00273656214724e-12	1.19809295460097e-10	16.8889724627171	CSGALNACT2	55454	normal
208450_at	-1.68782143389193	7.98246830509259	-7.45584537375202	5.00728772849441e-12	1.19865786582939e-10	16.8880853042274	LGALS2	3957	down
206560_s_at	1.31574025162935	6.68575434609259	7.45528778703826	5.02309925829184e-12	1.20191663871819e-10	16.8850094225435	MIA	8190	normal
221676_s_at	0.922899595924846	8.48465862324074	7.45372050580934	5.0678077549265e-12	1.21049536479077e-10	16.8763642399661	CORO1C	23603	normal
208696_at	0.532726901845814	9.41625985384568	7.45274859005561	5.09573025490769e-12	1.21663341348069e-10	16.8710035581562	CCT5	22948	normal
226658_at	0.787445813864838	5.74279767102469	7.45187437610167	5.12097581061282e-12	1.22212724768772e-10	16.8661820480368	PDPN	10630	normal
205657_at	-0.446144749735804	6.65238616006173	-7.4509336108076	5.14828144195077e-12	1.22703700016852e-10	16.8609937966931	HAAO	23498	normal
241748_x_at	-0.496485252267423	7.54067254923457	-7.45060592178706	5.15782636459235e-12	1.22877628097641e-10	16.8591866904166	ESS2	8220	normal
224092_at	-0.371769157441291	6.07230777493827	-7.44847824750189	5.22022843447958e-12	1.24255981565159e-10	16.8474541446816	BARHL1	56751	normal
238132_at	-0.408414041006775	4.29388983837654	-7.44823236778345	5.22748774496709e-12	1.2437462683032e-10	16.8460984051181	RCC1L	81554	normal
203415_at	0.519660817300323	8.64819106499383	7.44796988784277	5.23524817644572e-12	1.24505086579891e-10	16.8446511586625	PDCD6	10016	normal
1552911_at	-0.572546533028386	5.00122156472839	-7.44756568034614	5.24722118847084e-12	1.24696867588601e-10	16.8424225115224	SIGLEC11	114132	normal
216332_at	-0.373551566751613	5.7437979565679	-7.44754367922636	5.24787365928435e-12	1.24696867588601e-10	16.842301207359	POU6F1	5463	normal
215687_x_at	-0.764766028209033	4.99611531443827	-7.44660164756362	5.27588619571226e-12	1.25155645489988e-10	16.8371074364775	PLCB1	23236	normal
206461_x_at	-1.03873873837741	10.4158288790926	-7.4465865050506	5.27633768366571e-12	1.25155645489988e-10	16.8370239527747	MT1H	4496	normal
213533_at	-0.362257597220646	5.37423682632716	-7.44573202745337	5.30187673563767e-12	1.25706899618816e-10	16.832313180335	NSG1	27065	normal
205930_at	0.499067071677096	7.32546201974074	7.44495164570318	5.32530797718219e-12	1.26207721565859e-10	16.8280111307162	GTF2E1	2960	normal
230617_at	-0.52285304982452	5.58119805287654	-7.44363019085179	5.3652189148564e-12	1.27043457847455e-10	16.8207267793176	OVOL1-AS1	101927828	normal
235635_at	0.714593627780968	5.8390665472716	7.44314105731779	5.38006675796345e-12	1.273277487553e-10	16.8180306522332	ARHGAP5	394	normal
223402_at	0.510782180879036	7.46911789038889	7.44303257969193	5.38336514151471e-12	1.273277487553e-10	16.8174327301015	DUSP23	54935	normal
212251_at	0.413714290919678	9.74794747271605	7.44300476034777	5.3842113419708e-12	1.273277487553e-10	16.8172793922358	MTDH	92140	normal
244294_at	-0.349512861139678	4.09479026599383	-7.44265605200715	5.39482941391986e-12	1.27489309503712e-10	16.8153573650396	GTF2H5	404672	normal
217946_s_at	0.526121183825809	7.77872224262963	7.44262727238038	5.39570667017081e-12	1.27489309503712e-10	16.8151987380788	SAE1	10055	normal
234725_s_at	0.750223769332262	8.20408969164815	7.44163293774584	5.4261026309428e-12	1.28152121532094e-10	16.8097183676012	SEMA4B	10509	normal
200680_x_at	0.418690961448393	11.7524272837222	7.44147492212705	5.43094860397867e-12	1.28211189517502e-10	16.8088474821425	HMGB1	3146	normal
235457_at	0.833816874457094	8.03827805396913	7.44138809428961	5.4336132346735e-12	1.2821873267405e-10	16.8083689440241	MAML2	84441	normal
204083_s_at	1.50760487058871	9.33976915514815	7.44086894447549	5.44957225132834e-12	1.28484416921681e-10	16.8055077871679	TPM2	7169	up
1553845_x_at	-0.462309978831935	6.17884180959877	-7.43984241754954	5.48126497194002e-12	1.29064669397425e-10	16.7998506410055	C10orf67	256815	normal
224764_at	0.592272526576773	8.86927113145062	7.43934845399412	5.4965803702182e-12	1.29369578881481e-10	16.7971285640225	ARHGAP21	57584	normal
202063_s_at	-1.87386024274129	5.88131812111728	-7.43900865895591	5.50714031936616e-12	1.29562348090079e-10	16.7952561119767	SEL1L	6400	down
200687_s_at	0.377034624236455	7.67496576756173	7.43826477889617	5.53032828135358e-12	1.29946222848729e-10	16.7911570808411	SF3B3	23450	normal
209641_s_at	0.878527738031289	7.83455229919753	7.43825648693162	5.53058729892988e-12	1.29946222848729e-10	16.79111139043	ABCC3	8714	normal
205766_at	-0.489071119177421	6.11952236709877	-7.43790811391971	5.54148033707186e-12	1.30146236009194e-10	16.7891918066469	TCAP	8557	normal
230439_at	-0.448011056938064	5.98435649111111	-7.43768938494222	5.54833046558834e-12	1.30251167112942e-10	16.7879866018679	RBAKDN	389458	normal
208988_at	0.760785333937739	8.40728491953704	7.43566849018473	5.61201807828486e-12	1.31589990144894e-10	16.7768522117826	KDM2A	22992	normal
212689_s_at	0.574374127920969	8.42742777194444	7.43565073451312	5.61258083251746e-12	1.31589990144894e-10	16.7767543910533	KDM3A	55818	normal
228668_x_at	-0.333311876614838	4.75329203537037	-7.43352405811574	5.68038968467601e-12	1.33017056388517e-10	16.7650387854089	CCDC71L	168455	normal
203149_at	0.416763807516453	7.52086759377161	7.43351292720715	5.68074671544924e-12	1.33017056388517e-10	16.7649774708544	NECTIN2	5819	normal
203499_at	0.966435795082261	6.92295200907407	7.43255899676948	5.71142722318085e-12	1.33678203522009e-10	16.7597229157478	EPHA2	1969	normal
215066_at	0.681377031458714	6.0113940875	7.43128726874147	5.75258380570921e-12	1.3452631290725e-10	16.7527183398176	PTPRF	5792	normal
217095_x_at	-0.549203811083547	5.80543289299383	-7.43080555654527	5.76824980175494e-12	1.3477737517562e-10	16.7500652600265	NCR1	9437	normal
236863_at	-0.36630337373129	5.531790319	-7.43016326031556	5.78920388479235e-12	1.35151461315551e-10	16.7465278772766	C17orf67	339210	normal
238932_at	0.521327822291612	4.66262623375926	7.4294038839801	5.81407468970965e-12	1.35674150089575e-10	16.7423458795007	TSC22D2	9819	normal
219747_at	1.05829972431742	5.44611982108642	7.42923826892622	5.81951287138331e-12	1.35743116997817e-10	16.741433840551	NDNF	79625	normal
202894_at	0.462079870128711	7.39620112339506	7.42884963536913	5.83229391163684e-12	1.35983227982407e-10	16.7392936818214	EPHB4	2050	normal
225061_at	0.80453112014193	7.61080895699383	7.42845719378508	5.84522835756285e-12	1.36168666574243e-10	16.7371326080642	DNAJA4	55466	normal
219429_at	1.35754255630419	6.89124292551235	7.42831029506775	5.85007727256186e-12	1.36203492252007e-10	16.7363236893266	FA2H	79152	normal
205415_s_at	0.684211786023548	6.30833001464198	7.42826099182532	5.85170559304917e-12	1.36203492252007e-10	16.7360521957367	ATXN3	4287	normal
1563632_at	-0.421118609138711	5.27591791911111	-7.4268987442616	5.89687377463432e-12	1.37196414309843e-10	16.7285511806415	TMEM72-AS1	220980	normal
202598_at	0.767968759589035	8.85973433324074	7.42653305528226	5.90905755418228e-12	1.3742140441298e-10	16.7265376823632	S100A13	6284	normal
226306_at	0.393728223399678	6.1692971625	7.42637337312421	5.91438554304346e-12	1.37465822183602e-10	16.7256584811076	SMIM29	221491	normal
202814_s_at	0.644312428362261	7.55512758067901	7.42632513595604	5.91599596887089e-12	1.37465822183602e-10	16.7253928917012	HEXIM1	10614	normal
1554480_a_at	0.415103033392901	7.43680035525309	7.42606847281961	5.92457211208833e-12	1.37606618618704e-10	16.7239797422392	ARMC10	83787	normal
220430_at	-0.387726765953224	5.18755211555556	-7.42552053915084	5.94292193506448e-12	1.37974206708981e-10	16.72096297972	FAM110D	79927	normal
213007_at	0.986913190068706	5.68560690454321	7.42465336720202	5.97207770520904e-12	1.3847470251582e-10	16.7161888062973	FANCI	55215	normal
1561335_at	-0.373155055020969	5.24645280431481	-7.42383179689856	5.99983075347352e-12	1.38941442798037e-10	16.7116659412418	CYMP-AS1	440602	normal
218092_s_at	0.784999136027095	7.64741976303086	7.42309704996015	6.02475888774218e-12	1.39400631480027e-10	16.7076212582238	AGFG1	3267	normal
238916_at	-0.471672192805804	5.05777216115432	-7.4226337617714	6.04052972950927e-12	1.39706414112064e-10	16.7050710194269	LINC00938	400027	normal
225485_at	0.626770307341613	5.58114332349383	7.4221450919357	6.05720883591086e-12	1.39973750255041e-10	16.7023811476838	CEP41	95681	normal
230912_at	-0.452965952163868	6.23158506553704	-7.42146508116235	6.08049453752752e-12	1.40452487891558e-10	16.6986381879085	ASPDH	554235	normal
203607_at	0.776529672167414	7.59541964912963	7.42134157995852	6.08473309533214e-12	1.40491039690576e-10	16.6979584224514	INPP5F	22876	normal
206531_at	-0.387426891780645	5.25054364724691	-7.421082616473	6.09363020434937e-12	1.40637075315661e-10	16.6965330742424	DPF1	8193	normal
208487_at	-0.457817301431934	4.70186802125309	-7.42074895888762	6.10511251979847e-12	1.40810891746764e-10	16.6946966416709	LMX1B	4010	normal
218286_s_at	0.463553253442583	8.44930938278395	7.42018376828117	6.12461153198454e-12	1.41113837130744e-10	16.6915859562839	RNF7	9616	normal
219700_at	1.07584214553387	6.69493055135185	7.41916537933643	6.15990143086433e-12	1.41867148581511e-10	16.6859812582324	PLXDC1	57125	normal
226483_at	0.530702692086131	5.47291157985802	7.41724300777367	6.22706570153783e-12	1.43353607255402e-10	16.6754025199272	TMEM68	137695	normal
216781_at	-0.447568831465482	3.96341023647531	-7.41613777436239	6.26600796569495e-12	1.44189387846958e-10	16.669321067964	CFAP74	85452	normal
229122_x_at	-0.455595875923873	5.32437508930864	-7.41598369363915	6.27145600512804e-12	1.44254041682951e-10	16.6684732871549	NPRL3	8131	normal
207278_s_at	-0.432407100247421	5.01267308006173	-7.41472488516511	6.31614121648694e-12	1.45159739811443e-10	16.6615474109055	CD209	30835	normal
204857_at	0.882777946417747	5.65821460681481	7.41429531746271	6.33146196323455e-12	1.45450707075567e-10	16.6591840908402	MAD1L1	8379	normal
225466_at	0.540849827094839	7.65854264210494	7.41417707923752	6.3356854349363e-12	1.45486602753105e-10	16.6585336002976	PATL1	219988	normal
218371_s_at	0.670154206863224	7.0486685949321	7.41387326958345	6.34655030283414e-12	1.45674910918328e-10	16.6568622071526	PSPC1	55269	normal
1558897_at	-0.371961746475162	5.33183131280247	-7.41360586230239	6.35612859095156e-12	1.45833542052151e-10	16.6553911074704	PLK5	126520	normal
226372_at	1.05350853989613	7.3016205595	7.41349303496119	6.36017425190444e-12	1.45865154036441e-10	16.6547704131284	CHST11	50515	normal
224956_at	0.688960675269998	7.53110285795062	7.41276226382046	6.38643931518047e-12	1.4634474834765e-10	16.6507503511583	NUFIP2	57532	normal
237869_at	-0.323254196456773	3.83080175765432	-7.41178252593543	6.42182101005823e-12	1.47032271241597e-10	16.6453609963369	GGACT	87769	normal
227086_at	-0.344000561362585	5.87377719429012	-7.41033785258444	6.47434706513932e-12	1.48110847609411e-10	16.6374147537118	C22orf39	128977	normal
228121_at	1.00785227406839	6.44838672682716	7.40994666087295	6.48864313355061e-12	1.48375810676236e-10	16.6352631835783	TGFB2	7042	normal
231015_at	-1.03348025846581	6.85573536389506	-7.40780433085965	6.56748978570344e-12	1.49990603188528e-10	16.6234812674078	KLF15	28999	normal
206437_at	-0.390358465047418	6.85332167321605	-7.40493841527283	6.67445073078244e-12	1.52369767726735e-10	16.6077225402923	S1PR4	8698	normal
240305_at	-0.349534667335162	5.41216900231481	-7.40468646448519	6.68393594138906e-12	1.52475991937973e-10	16.6063372884878	LOC101930421	101930421	normal
243621_at	-1.11959441293903	4.43199343882099	-7.40177717116691	6.79443268618782e-12	1.54584665103317e-10	16.5903433609344	SPACA3	124912	normal
206878_at	-0.406838577616454	4.17266789085185	-7.40176173088209	6.79502391014487e-12	1.54584665103317e-10	16.5902584857145	DAO	1610	normal
214840_at	-0.362165978789355	6.48346984175309	-7.40171280796047	6.79689755376728e-12	1.54584665103317e-10	16.5899895570688	TOM1L2	146691	normal
1570259_at	0.776190613210321	4.9060259898642	7.40099266223873	6.82453678279705e-12	1.55148253055896e-10	16.5860310264021	LIMS1	3987	normal
1558053_s_at	-0.510902654164517	3.72734959882099	-7.39824042204766	6.93119576076584e-12	1.57311385728465e-10	16.5709041226252	TMED4	222068	normal
1556474_a_at	-1.49126554983645	4.41247251378395	-7.39780261436486	6.94831363892261e-12	1.57634459837383e-10	16.5684980916726	LOC285097	285097	normal
206720_at	-0.358446859429998	4.36184081252469	-7.39654795346382	6.9976016387612e-12	1.5855527128026e-10	16.5616033207361	MGAT5	4249	normal
212285_s_at	0.693646754554195	7.89445314220988	7.3961527331643	7.01319892935433e-12	1.58842854789746e-10	16.5594315750166	AGRN	375790	normal
217447_at	-0.467259334152581	4.19030481007407	-7.3948758912745	7.06382456131913e-12	1.59715428573469e-10	16.5524156848817	MAG	4099	normal
237478_at	-0.558177106607095	4.27088142737654	-7.39481292288731	7.06633052984401e-12	1.59715428573469e-10	16.5520697065241	LOC399900	399900	normal
204444_at	1.18342918254677	4.84722695698148	7.3937644219755	7.10818740654697e-12	1.60528767638561e-10	16.5463089547112	KIF11	3832	normal
201672_s_at	0.466528924872899	9.35699413570988	7.39243468151678	7.16162435481614e-12	1.61499788361219e-10	16.5390035720736	USP14	9097	normal
218248_at	0.570983531897416	8.17403514062963	7.39240059658021	7.16299930088625e-12	1.61499788361219e-10	16.5388163233273	FAM111A	63901	normal
206970_at	-0.367946967426132	5.94326430784568	-7.39148741022929	7.1999334941567e-12	1.62198748987646e-10	16.5337998075323	CNTN2	6900	normal
236631_at	-0.637364979554192	4.75255109920988	-7.39004730376136	7.25856219354886e-12	1.63317649354849e-10	16.5258893165878	LINC00319	284836	normal
1557720_s_at	-0.396891642031939	3.94415642448148	-7.38952478889608	7.27995099639502e-12	1.63731518193294e-10	16.5230193345698	MYO16	23026	normal
229232_at	0.470872593346449	6.45949236985185	7.38931568131019	7.28852812876432e-12	1.63857021151394e-10	16.5218708114106	LRRC57	255252	normal
1558686_at	-0.888020832322904	5.66506116250617	-7.38838188978988	7.32695230590162e-12	1.64620898085495e-10	16.5167421574125	MPV17L	255027	normal
208128_x_at	-0.386420875992262	5.68002676609877	-7.38834370150339	7.3285279550086e-12	1.64620898085495e-10	16.5165324230369	KIF25	3834	normal
218502_s_at	0.935925962912583	6.60326342754938	7.3881707146437	7.33566959216794e-12	1.64713648850835e-10	16.5155823663657	TRPS1	7227	normal
219087_at	1.38382010727677	10.0951269686667	7.38735157222686	7.36958085153915e-12	1.65339283158762e-10	16.5110837237957	ASPN	54829	normal
205422_s_at	2.0882331952629	7.35315277896914	7.3864030575983	7.40904163070553e-12	1.66088294858067e-10	16.5058748890323	ITGBL1	9358	up
217795_s_at	0.6528452314671	8.30444541973457	7.38518886517281	7.45986036830682e-12	1.67090481621129e-10	16.4992075456078	TMEM43	79188	normal
212334_at	0.792196165179355	9.42999071308642	7.38461073123783	7.48417852835069e-12	1.67566527861414e-10	16.4960331001542	GNS	2799	normal
221334_s_at	-0.403288369948386	5.69962383080864	-7.38347934194112	7.53199539956851e-12	1.68499119669152e-10	16.48982116717	FOXP3	50943	normal
211296_x_at	0.391246027516134	13.4589324840123	7.38281253949882	7.5603183942308e-12	1.6906356163786e-10	16.4861602839292	UBC	7316	normal
211151_x_at	-0.343480848368386	3.62393456950617	-7.38242835809005	7.57668461352419e-12	1.69360274425362e-10	16.4840511224022	GH1	2688	normal
222803_at	0.858396799837421	6.99340317862346	7.38204698798568	7.59296571814368e-12	1.6965484292583e-10	16.4819574483626	PRTFDC1	56952	normal
204975_at	0.735788514261936	7.94551892666049	7.38131082384477	7.62449126609701e-12	1.7028964868213e-10	16.4779161500139	EMP2	2013	normal
224858_at	0.311575161948708	8.55617203704321	7.38122771908813	7.62805827035689e-12	1.70299749257559e-10	16.4774599447604	ZDHHC5	25921	normal
203616_at	0.511639339389355	8.43956337829012	7.38013484959423	7.67511998881533e-12	1.71280483832032e-10	16.4714608505232	POLB	5423	normal
221947_at	-0.463477535472259	6.56914340241358	-7.37998541530068	7.68157727852457e-12	1.7135464614579e-10	16.4706405940369	IL17RC	84818	normal
244453_at	-0.432605076821932	6.5157172298642	-7.37747117644031	7.79103049246583e-12	1.73513072169275e-10	16.4568409666254	ANKRD53	79998	normal
209957_s_at	-0.423575496450965	6.04362128053704	-7.37737275078239	7.7953465120168e-12	1.73538505922035e-10	16.4563007955745	NPPA	4878	normal
238655_at	-0.349096094824519	4.51160506850617	-7.37718456683346	7.8036050644354e-12	1.73651651159139e-10	16.4552680308305	ACAD10	80724	normal
205592_at	-0.345109777051941	5.76140578116667	-7.37633391390687	7.84104448788963e-12	1.74387314988247e-10	16.4505997586278	SLC4A1	6521	normal
206353_at	-0.558944498396774	5.32983133445062	-7.37628033159567	7.84340872029771e-12	1.74387314988247e-10	16.4503057147733	COX6A2	1339	normal
203903_s_at	1.7691258413542	7.29760577371605	7.37621634151071	7.84623310235187e-12	1.74387314988247e-10	16.4499545575168	HEPH	9843	up
218539_at	0.435790999857089	8.44229889164815	7.3758629905743	7.86184735599415e-12	1.74663349934571e-10	16.4480155068509	FBXO34	55030	normal
242992_at	-0.364066756721615	5.43846629107407	-7.37557472315753	7.87460838206641e-12	1.74875797436832e-10	16.4464336427699	ZNF551	90233	normal
228598_at	-1.61188388431226	3.76323129848765	-7.37464073225489	7.91609514716672e-12	1.75725741847885e-10	16.4413085877586	DPP10	57628	down
211142_x_at	-0.357613431875163	6.42597904662346	-7.3730449892426	7.98747677524956e-12	1.77166447337432e-10	16.4325530637598	HLA-DOA	3111	normal
220892_s_at	-1.21978640960484	6.26220454602469	-7.37248537670513	8.01266009206609e-12	1.77580944683305e-10	16.4294828023621	PSAT1	29968	normal
231318_at	-0.481761738647096	4.44904038209877	-7.37228964753504	8.02148668605257e-12	1.77632557537434e-10	16.4284089798414	DNM1P46	196968	normal
222352_at	-0.31956330827484	6.31050188595062	-7.37122440539813	8.06969360864527e-12	1.78627732005134e-10	16.4225650232051	FBXO31	79791	normal
232227_at	-0.313032091498063	5.28946334964815	-7.37069217573906	8.09388655925128e-12	1.79028120576282e-10	16.4196453481174	HSPC324	101928612	normal
233801_s_at	-0.606515815116127	6.06323766204938	-7.37047763395559	8.10365900604968e-12	1.79161971757285e-10	16.418468456437	SEMA6D	80031	normal
226582_at	0.934415088902584	7.6548856497716	7.36914056677802	8.16482629776487e-12	1.80441341079343e-10	16.4111342134481	LINC02381	400043	normal
1553403_at	-0.346477372706449	4.06767904388272	-7.36894544505857	8.17379068806563e-12	1.80566467018177e-10	16.4100639629994	RLN3	117579	normal
219296_at	0.652226148471929	6.82383489188272	7.36847159736288	8.19560099387141e-12	1.80932851430996e-10	16.4074649475866	ZDHHC13	54503	normal
208678_at	0.45806534062709	9.08441481571605	7.36844136514396	8.19699447635258e-12	1.80932851430996e-10	16.407299129164	ATP6V1E1	529	normal
201994_at	0.391498859670964	11.4298368268889	7.36835814432806	8.20083155273833e-12	1.80944497637598e-10	16.4068426793065	MORF4L2	9643	normal
226189_at	1.17837877821484	9.11253526518519	7.36696787212681	8.26519635245212e-12	1.8214413968977e-10	16.3992176849868	ITGB8	3696	normal
223621_at	-0.424982234642257	5.48010976279012	-7.3661836313066	8.30172407255343e-12	1.8280175741718e-10	16.3949168031733	PNMA3	29944	normal
216759_at	-0.337944228454512	4.9983478781358	-7.36548638439643	8.33433387169483e-12	1.8337211446073e-10	16.3910931973636	HRASLS2	54979	normal
236614_at	-0.29646780576645	6.1464515104321	-7.36361876231993	8.42230665201998e-12	1.8508425088392e-10	16.3808522958445	LOC729683	729683	normal
217871_s_at	0.591018432772584	10.8372573477469	7.36255395847418	8.47287364448176e-12	1.85971243079904e-10	16.3750141342539	MIF	4282	normal
228469_at	-0.892277986481289	6.24296767361728	-7.3613951572457	8.52824565267498e-12	1.86931801737466e-10	16.3686610727354	PPID	5481	normal
241839_at	-0.518060512247101	4.99069943372839	-7.3613520437337	8.53031267187886e-12	1.86931801737466e-10	16.3684247148995	DLG3-AS1	100873930	normal
239568_at	0.659542218430643	4.56108023961111	7.36095191767417	8.54951982241242e-12	1.87202641686183e-10	16.3662311677091	PLEKHH2	130271	normal
45714_at	0.633950589724516	7.75326117295679	7.36036541228937	8.57775099100064e-12	1.87745610661713e-10	16.3630159693591	HCFC1R1	54985	normal
218993_at	-0.402240410460318	6.77963758762346	-7.36004815736024	8.59306030394346e-12	1.87930228847244e-10	16.3612768436617	MRM3	55178	normal
200611_s_at	0.67750844933226	9.55233813614815	7.35919798731418	8.63421905572883e-12	1.88679427207024e-10	16.3566165704912	WDR1	9948	normal
235135_at	-0.425644790542258	5.20520534616667	-7.35823661166863	8.68099639362653e-12	1.8955011095109e-10	16.3513470357108	TAF10	6881	normal
203750_s_at	-0.403298382336445	6.11705535608025	-7.35761988822834	8.71113593403325e-12	1.90097908634074e-10	16.3479668030274	RARA	5914	normal
210440_s_at	-0.275544914113228	4.76046367274691	-7.35664653332339	8.75891483317176e-12	1.91022604109959e-10	16.3426321747398	CDC14A	8556	normal
207639_at	-0.431866682041614	4.79951539782099	-7.35636321559083	8.77287061919697e-12	1.91250678271369e-10	16.3410794718542	FZD9	8326	normal
228784_at	-0.458584535038388	5.1115055570679	-7.35443613757055	8.86838052333052e-12	1.93200644598114e-10	16.3305190411261	ST3GAL2	6483	normal
202503_s_at	1.19387927854709	7.98130096023457	7.35440980282057	8.86969282185411e-12	1.93200644598114e-10	16.3303747355847	PCLAF	9768	normal
213871_s_at	-0.441090656741289	6.07537674148765	-7.35434508754998	8.87291849265411e-12	1.93200644598114e-10	16.3300201188301	DNPH1	10591	normal
1562724_at	-0.297932088915485	3.61954048207407	-7.35277267197605	8.9516514732663e-12	1.94604987793572e-10	16.3214043130595	LINC02153	286114	normal
206102_at	1.02556346881258	5.56816051781481	7.35182137762338	8.99961899917155e-12	1.955700193878e-10	16.3161922867079	GINS1	9837	normal
204944_at	0.811685556900969	5.92578465285185	7.35116490564931	9.0328686706456e-12	1.96136653918804e-10	16.3125957510428	PTPRG	5793	normal
220343_at	-0.342948608948066	4.4845466590679	-7.35101058980573	9.04070223225057e-12	1.96169879531259e-10	16.3117503420878	PDE7B	27115	normal
1554192_s_at	-0.481017361034193	5.79819540733951	-7.35099341107521	9.04157469444487e-12	1.96169879531259e-10	16.3116562301131	TRMT44	152992	normal
240590_at	-0.345745484436128	4.45084683247531	-7.35065814911686	9.05861843514888e-12	1.96383807669217e-10	16.3098195524582	SPATA3-AS1	348761	normal
243564_at	-0.336379835658066	3.88687629339506	-7.34847519494117	9.17037281181202e-12	1.98491739305551e-10	16.2978616102999	PDE1C	5137	normal
217033_x_at	-0.392338012219676	5.67628495654938	-7.34605055472769	9.29609833699332e-12	2.01133429590467e-10	16.2845818053684	NTRK3	4916	normal
235582_at	-0.424656491752583	4.41361044893827	-7.34517914307055	9.34169891911706e-12	2.0196021684568e-10	16.2798095960452	E2F2	1870	normal
235090_at	-0.394832320031608	4.66745001761111	-7.34495764133717	9.35332521218393e-12	2.02131642678323e-10	16.2785966060019	ZNF710	374655	normal
200919_at	0.473143987357426	9.38922815954938	7.34420367422343	9.39300713538119e-12	2.02748782126714e-10	16.2744678595323	PHC2	1912	normal
242888_at	-0.581221044544839	5.0182596767963	-7.34148028551271	9.53773268129189e-12	2.05548101832729e-10	16.2595562519884	PRRT3-AS1	100874032	normal
208230_s_at	-0.37124088334871	5.03839979573457	-7.34071149421034	9.57898507147089e-12	2.06274520985692e-10	16.2553473184281	NRG1	3084	normal
225095_at	0.785453066515162	6.96375155927778	7.33943914429487	9.64764566932672e-12	2.07589542294545e-10	16.2483820121364	SPTLC2	9517	normal
220206_at	0.609790959358706	5.50609901210494	7.3393133224722	9.65446184779332e-12	2.0765448525889e-10	16.2476932502593	ZMYM1	79830	normal
1554631_at	-0.336691324490644	5.18191706066049	-7.33916287062882	9.66261856504602e-12	2.07748198994845e-10	16.2468696687531	ATM	472	normal
213989_x_at	0.428430790073552	6.60614800296914	7.338639205439	9.69106213067728e-12	2.08196000783804e-10	16.2440031625908	SETD4	54093	normal
237028_at	-0.275962322897419	3.35674573427778	-7.33733633899898	9.76218869915376e-12	2.09477106407469e-10	16.236871804478	ENO1-AS1	100505975	normal
209593_s_at	0.518173212324842	7.81213802975309	7.33350574508069	9.97431276173682e-12	2.13693397432586e-10	16.2159083417356	TOR1B	27348	normal
202408_s_at	0.504964429276779	7.49951836222839	7.33326801755607	9.98762637494932e-12	2.13894818664455e-10	16.2146075237094	PRPF31	26121	normal
210020_x_at	-0.45831585801419	4.41849456980864	-7.33314588314838	9.99447317950002e-12	2.13957643339532e-10	16.2139392262433	CALML3	810	normal
244245_at	-0.382648028658712	5.68117482651235	-7.33210864305302	1.00528077783731e-11	2.15122217331721e-10	16.2082638583329	ANKRD9	122416	normal
236876_at	-0.410860171758389	4.56782618207407	-7.3313101304651	1.00979454806088e-11	2.15919111909381e-10	16.2038949848162	H1FNT	341567	normal
236673_at	-0.26815781682	5.05164202744444	-7.32962060784316	1.01941109833035e-11	2.17719928910984e-10	16.1946519395097	TIFAB	497189	normal
1555590_a_at	-0.425689006191291	6.12024594768519	-7.32914119854015	1.02215628697368e-11	2.1812687342498e-10	16.1920293786151	GATA1	2623	normal
236666_s_at	-0.547545605793873	5.3914662472963	-7.32907893518622	1.02251335452807e-11	2.1812687342498e-10	16.1916887793909	LRRC10B	390205	normal
244191_at	-0.387674766994192	4.91646255304938	-7.32840631803243	1.02637854557411e-11	2.186102336551e-10	16.1880094535233	RPLP1	6176	normal
208103_s_at	0.89853338609548	6.23496169539506	7.32792606041311	1.02914717830655e-11	2.19114571549496e-10	16.1853824685506	ANP32E	81611	normal
231835_at	0.872411425020966	7.67683939012963	7.32770394851836	1.03043012467513e-11	2.19302324120719e-10	16.1841675566417	FAM213B	127281	normal
205600_x_at	0.546905726988061	5.75237322001235	7.32681274599659	1.0355937409725e-11	2.20229824144968e-10	16.1792930241859	HOXB5	3215	normal
207136_at	-0.346730477976778	5.79135187535185	-7.32541039820791	1.04377076495539e-11	2.21818419194878e-10	16.1716233225032	ARR3	407	normal
219078_at	0.476605354908064	6.36214171060494	7.32528351594267	1.0445137505555e-11	2.2186786834352e-10	16.1709294157652	GPATCH2	55105	normal
218968_s_at	0.420123388817742	7.44371596422839	7.32494163364066	1.04651831703726e-11	2.22207335860241e-10	16.1690597245623	ZFP64	55734	normal
240862_at	-0.389176547321291	5.07815651554321	-7.32470708001368	1.04789577985976e-11	2.22413438524194e-10	16.1677770191926	RASGRP4	115727	normal
233782_at	-0.287434076157097	5.66031633131481	-7.32272598706124	1.05960186861018e-11	2.24689996372392e-10	16.1569438154275	DCAF7	10238	normal
240362_at	-0.346238109027418	3.68092399288272	-7.3226834553736	1.05985459651468e-11	2.24689996372392e-10	16.1567112555449	MPC1	51660	normal
235853_at	-0.31674869552839	3.66205835741975	-7.32117737399108	1.06884241243079e-11	2.26464674895188e-10	16.1484765561022	C3orf58	205428	normal
209932_s_at	0.499794659066454	9.43764757933951	7.32114205376505	1.06905409401825e-11	2.26464674895188e-10	16.1482834482127	DUT	1854	normal
1561179_s_at	-0.435921388890968	6.31931858427778	-7.32068021872293	1.07182578576892e-11	2.26788215313142e-10	16.1457584790413	AMZ1	155185	normal
215884_s_at	0.559272145058713	8.73548041433333	7.32041886257998	1.07339745450469e-11	2.27032904545624e-10	16.1443296139575	UBQLN2	29978	normal
225448_at	0.555045417710327	7.38250114592593	7.31902511252749	1.08181733652119e-11	2.28636887801685e-10	16.1367102460211	NAPG	8774	normal
233033_at	-0.295415022444514	3.42555858393827	-7.31845498890287	1.08528033631443e-11	2.29280148330725e-10	16.1335936963485	ZEB2	9839	normal
207848_at	-0.292316410174837	4.85750475035185	-7.31779687529145	1.08929142500942e-11	2.30038658410158e-10	16.1299963046724	AVP	551	normal
230196_x_at	-0.408900264427096	5.83344576325309	-7.31737028652364	1.091899234201e-11	2.30500349922548e-10	16.1276645641268	ARHGAP23	57636	normal
228076_s_at	-0.33831142471903	4.95585442283951	-7.31728290241536	1.09243418909712e-11	2.30524273596623e-10	16.1271869296541	NOL6	65083	normal
212022_s_at	0.914475968796775	5.93313227166667	7.31653919013554	1.0969976034582e-11	2.31397931979464e-10	16.1231219735387	MKI67	4288	normal
226578_s_at	-0.384851004902901	6.02242945840741	-7.31619820311779	1.09909619339164e-11	2.31751193111022e-10	16.1212582877091	DUSP1	1843	normal
202205_at	0.764314985632586	7.77443867652469	7.31462045167062	1.1088581751183e-11	2.33452515856674e-10	16.112635552588	VASP	7408	normal
1552402_at	-0.222124882702257	3.47191209340741	-7.31461810408686	1.10887276393193e-11	2.33452515856674e-10	16.1126227232525	CALML6	163688	normal
225775_at	-0.500467092879679	7.14328714946296	-7.31385807921416	1.1136058466057e-11	2.34358736193867e-10	16.108469363213	TSPAN33	340348	normal
224951_at	0.356573967307747	7.90092655925926	7.31217790448753	1.12414018381393e-11	2.36393709807794e-10	16.0992883613418	CERS5	91012	normal
225841_at	0.844799142925487	6.78842973348765	7.31207796741309	1.12476986243971e-11	2.36435187346755e-10	16.0987423069768	HENMT1	113802	normal
230165_at	0.866295416251615	4.72437232599383	7.31143352667043	1.12883870438257e-11	2.37108168121848e-10	16.0952211838802	SGO2	151246	normal
208986_at	0.618554053977096	8.89416253672222	7.30912179106289	1.14355450717171e-11	2.39960238283814e-10	16.0825914979424	TCF12	6938	normal
230453_s_at	-0.389190584389683	5.44248894023457	-7.30909382845453	1.1437336643212e-11	2.39960238283814e-10	16.0824387422629	ATP2A3	489	normal
239720_at	-0.358144757953875	6.10311169640123	-7.30581309421445	1.16494714261056e-11	2.44036341081349e-10	16.0645185925812	ZGLP1	100125288	normal
223097_at	0.503372726429676	7.86842276599383	7.30516633212216	1.16917481830906e-11	2.4473443028732e-10	16.0609862987551	ADPRHL2	54936	normal
229270_x_at	-0.305212535773547	6.45294703133333	-7.30440730570997	1.17415567533709e-11	2.45588988328445e-10	16.0568410722262	SSBP4	170463	normal
228483_s_at	0.89953916711839	6.97590764476543	7.30398758013236	1.17691898399062e-11	2.46072831547562e-10	16.0545489419351	TAF9B	51616	normal
1557898_at	-0.307365478214192	3.48187399759877	-7.30319770443797	1.18213665839295e-11	2.47069272926738e-10	16.0502355925528	LOC101928663	101928663	normal
205274_at	-0.408839341935805	4.4369704290679	-7.30283281331264	1.18455473080632e-11	2.47390760841412e-10	16.0482430756133	GTPBP1	9567	normal
230048_at	-0.852018933461935	5.29670335049383	-7.30282903246878	1.18457981139976e-11	2.47390760841412e-10	16.048222430276	IFRD1	3475	normal
208466_at	-0.493985035945805	5.02244285669136	-7.30159997647556	1.1927607544378e-11	2.48909138354529e-10	16.041511440501	RAB3D	9545	normal
210102_at	0.590759624622256	7.21149316591975	7.30096703436701	1.19699555525627e-11	2.49697565752142e-10	16.0380556197832	VWA5A	4013	normal
209454_s_at	0.614087404677738	6.27451703571605	7.30015350474384	1.20246043872304e-11	2.50741893543792e-10	16.0336140236548	TEAD3	7005	normal
226175_at	0.487958851124198	6.49421051558642	7.29993048341155	1.2039628861839e-11	2.50959476942831e-10	16.0323964459818	TTC9C	283237	normal
235966_at	-0.374780999069356	6.28289178019753	-7.29936983706904	1.2077480421559e-11	2.51460869020844e-10	16.0293356978041	DAB2IP	153090	normal
219338_s_at	0.602016903761296	5.51938664203086	7.29875836257222	1.21188977123684e-11	2.52227153568231e-10	16.0259975965426	LRRC49	54839	normal
1552814_a_at	-0.44133977013	3.88577925912963	-7.29818613663882	1.21577837083144e-11	2.52940191876747e-10	16.0228738839302	KLF14	136259	normal
205807_s_at	0.946794324349677	7.73027589674691	7.29801443403103	1.21694759105793e-11	2.53087141654973e-10	16.0219366039339	TUFT1	7286	normal
212317_at	0.298406470994838	6.67244075245062	7.29745991548222	1.22073121757374e-11	2.53718850982353e-10	16.018909706401	TNPO3	23534	normal
218117_at	0.527406718556129	9.1205531637963	7.29735511580469	1.22144759874209e-11	2.53718850982353e-10	16.0183376593285	RBX1	9978	normal
208391_s_at	-0.325300038264515	3.98168019930864	-7.29729754592886	1.22184130706271e-11	2.53718850982353e-10	16.018023416992	GLP1R	2740	normal
216736_at	-0.465765700691935	5.67593668895679	-7.29703697872255	1.2236248408333e-11	2.5390804927802e-10	16.016601139229	TM6SF2	53345	normal
216906_at	-0.44046379444	4.0906933083642	-7.29569599992484	1.23284436793336e-11	2.55583157339116e-10	16.0092819544277	ST14	6768	normal
206679_at	-0.381160857942899	5.47115082890123	-7.29565076006202	1.23315659636138e-11	2.55583157339116e-10	16.0090350428679	APBA1	320	normal
203732_at	0.497902913870967	7.85966187882716	7.29558063579603	1.23364072200657e-11	2.55586610366462e-10	16.0086523179375	TRIP4	9325	normal
229683_s_at	-0.384707713099679	3.84477940973457	-7.29539646482081	1.23491310092813e-11	2.55753309822899e-10	16.0076471564932	KCTD15	79047	normal
241368_at	-0.912544212512582	6.82536907670988	-7.29500363542613	1.23763137035787e-11	2.56122237601501e-10	16.0055032294089	PLIN5	440503	normal
65521_at	-0.400105838054193	6.85693827689506	-7.29414342731797	1.24360444117305e-11	2.5723717858101e-10	16.0008087127591	UBE2D4	51619	normal
1555399_a_at	-0.462921142367097	6.89598079030247	-7.29409235843011	1.24395994543793e-11	2.5723717858101e-10	16.0005300171258	DUSP16	80824	normal
213088_s_at	0.664827975011939	7.85988628415432	7.29337848205745	1.24893995958617e-11	2.57926102735791e-10	15.9966343183947	DNAJC9	23234	normal
203554_x_at	1.07045961904419	7.76948209784568	7.29335821905896	1.24908160184694e-11	2.57926102735791e-10	15.9965237438607	PTTG1	9232	normal
219211_at	0.668936632671934	5.91156324308642	7.2933443648484	1.24917845458505e-11	2.57926102735791e-10	15.9964481419657	USP18	11274	normal
201138_s_at	0.57587184580096	8.35124371765432	7.29269475152537	1.25372814881148e-11	2.58767786093875e-10	15.9929033077983	SSB	6741	normal
218273_s_at	0.708472223802579	6.36202491488889	7.29141219524937	1.26275892632767e-11	2.60336894030788e-10	15.9859050715346	PDP1	54704	normal
208902_s_at	-0.336366202537099	5.95431516653086	-7.29112302853398	1.26480388184858e-11	2.60660204448064e-10	15.9843273258006	RPS28	6234	normal
239010_at	0.717852749672581	3.71370225395679	7.29064308866387	1.268205191455e-11	2.61262693454416e-10	15.9817087565667	DUXAP10	503639	normal
227040_at	0.589919029432259	7.620981316	7.28992460583699	1.27331394711759e-11	2.62018968982514e-10	15.9777888498673	NHLRC3	387921	normal
205243_at	-0.573477307805161	5.39851229299383	-7.28981533143156	1.27409272028207e-11	2.62080584956441e-10	15.9771926863036	SLC13A3	64849	normal
235544_x_at	-0.464256417203871	4.53410655967284	-7.28974346049922	1.27460518425131e-11	2.62087395445431e-10	15.9768005856641	FAM171A2	284069	normal
215446_s_at	1.83689924294677	7.87595657147531	7.28934376762698	1.27745884823672e-11	2.62575423035122e-10	15.9746200478003	LOX	4015	up
1554513_s_at	0.476325436284843	4.06846474573457	7.2889267076957	1.28044323909806e-11	2.63089943997318e-10	15.9723448272782	CEP89	84902	normal
228696_at	0.817877611635158	6.38724012608642	7.28799227698594	1.28715486269046e-11	2.64171141582585e-10	15.9672473894122	SLC45A3	85414	normal
236424_at	-0.428864689394193	5.43252511052469	-7.28728957004096	1.29222500680064e-11	2.65112203552815e-10	15.9634142499645	CEP250	11190	normal
211233_x_at	-0.436794198003229	5.28024214825309	-7.28710910649525	1.29353026281519e-11	2.65280446809529e-10	15.9624298838421	ESR1	2099	normal
210746_s_at	-0.423449721112581	3.98153433858642	-7.28678655669136	1.29586644649247e-11	2.65659909868675e-10	15.9606705168674	EPB42	2038	normal
224762_at	0.905127337402584	7.06604594982099	7.28527561649326	1.30686561798024e-11	2.67814384044489e-10	15.9524295244496	SERINC2	347735	normal
225380_at	0.830465400420321	8.0164553514321	7.28463062019634	1.31158904441281e-11	2.68681644823044e-10	15.9489118372777	PKDCC	91461	normal
235129_at	-0.64105574897032	4.792049646	-7.28363322676519	1.31892637951037e-11	2.69982402844363e-10	15.9434725509077	PPP1R1A	5502	normal
53720_at	0.659069914986132	7.47734638983951	7.28325238476765	1.32173873768409e-11	2.70456831896996e-10	15.9413957272162	C19orf66	55337	normal
212189_s_at	0.377734277093873	7.5909335793642	7.28225580843414	1.3291261132344e-11	2.71765034559053e-10	15.9359614130072	COG4	25839	normal
1553279_at	-0.492109598454191	6.3210215927037	-7.28129570016745	1.33628175019382e-11	2.73023933826036e-10	15.9307263117404	BTNL9	153579	normal
219852_s_at	-0.400275037784193	6.94478908361728	-7.28064987631099	1.34111644768762e-11	2.73807101483647e-10	15.9272050775654	MORN1	79906	normal
212330_at	0.512435947928708	8.35499351153704	7.28044021955891	1.34268967167135e-11	2.74025971626096e-10	15.9260619969439	TFDP1	7027	normal
210319_x_at	0.789136918399998	4.2958457425679	7.28013436892515	1.34498798786528e-11	2.74392605360202e-10	15.9243944822498	MSX2	4488	normal
201596_x_at	1.12739730020742	10.9639763582099	7.27979570394085	1.3475374241765e-11	2.74810177795039e-10	15.9225481029479	KRT18	3875	normal
209190_s_at	0.445824478589349	8.89162187250617	7.27927346139312	1.35147817827392e-11	2.75511071577652e-10	15.9197009553832	DIAPH1	1729	normal
227607_at	1.00067016044032	7.33263742361111	7.27707829655322	1.36816745464304e-11	2.78601696769492e-10	15.9077345385903	STAMBPL1	57559	normal
229636_at	-0.422573437514519	5.30533337762963	-7.27459763559242	1.38727252438227e-11	2.81967008440894e-10	15.8942139916713	CYB561D2	11068	normal
218505_at	0.482562549170965	7.59756353390123	7.27445851592492	1.38835174255116e-11	2.82076705131791e-10	15.8934558051521	WDR59	79726	normal
201410_at	0.706561079578069	9.2213933012963	7.2740604475438	1.39144433636782e-11	2.82499885224325e-10	15.8912864175968	PLEKHB2	55041	normal
1564403_at	-0.337208664419999	4.73458723994444	-7.27320241472981	1.39813356710870e-11	2.83630288933024e-10	15.8866105253254	GVQW1	101362076	normal
234714_x_at	-0.382626929620646	5.01297239835185	-7.27287606253642	1.40068614585291e-11	2.83951634470463e-10	15.8848321257449	ATP2B2	491	normal
1560412_at	-0.312352921883545	4.21709032008642	-7.27281150837306	1.40119160457487e-11	2.83951634470463e-10	15.884480353803	LOC100507506	100507506	normal
219383_at	1.01789391104387	5.53723038773457	7.27194116614621	1.4080240041919e-11	2.8512486084886e-10	15.8797377925468	PRR5L	79899	normal
244606_at	-0.320609456871937	3.69001110159877	-7.27117971875268	1.41402855003425e-11	2.86128834097419e-10	15.8755888418056	ATP1A1	476	normal
240437_at	-0.642159467507743	4.13454511143827	-7.27087824228591	1.41641289017956e-11	2.86505271071283e-10	15.8739462266875	CASP9	842	normal
231726_at	0.971134592037099	5.13832469966667	7.2686565952183	1.4341065787324e-11	2.89762665159624e-10	15.8618424882218	PCDHB14	56122	normal
213250_at	-0.36484276830161	5.76360350708025	-7.26616775199412	1.45418779037568e-11	2.93386411213247e-10	15.8482852527403	CCDC85B	11007	normal
212765_at	0.81000229062839	7.77276500491975	7.26502786729109	1.46347748043705e-11	2.9515171981887e-10	15.8420768497832	CAMSAP2	23271	normal
211651_s_at	0.950555327488066	8.64678806757407	7.26455411235707	1.46735566008934e-11	2.95824744525755e-10	15.8394966792308	LAMB1	3912	normal
206882_at	-0.411551095596126	5.02131173734568	-7.26413560578497	1.47079002190518e-11	2.96298616240479e-10	15.8372174736004	SLC1A6	6511	normal
222960_at	-0.392774476073868	5.79063866119136	-7.26362299163529	1.47500747793475e-11	2.96929432459803e-10	15.8344258440469	CACNA1H	8912	normal
234511_at	-0.435776426603224	4.2928010992037	-7.26339792142836	1.476862982922e-11	2.97193535484947e-10	15.8332001725363	ANKRD60	140731	normal
232310_at	-0.303241974361613	4.92368855352469	-7.26302396645418	1.47995101291324e-11	2.97705377597614e-10	15.831163757159	MIATNB	102724827	normal
206610_s_at	-1.11449035071387	6.12557266187037	-7.26236176373747	1.48543498564713e-11	2.98588815589179e-10	15.8275577847993	F11	2160	normal
244709_at	-0.419222110042578	4.63960235504938	-7.26011188863997	1.50421757737564e-11	3.02031201039343e-10	15.8153075070936	AMER3	205147	normal
229469_at	-0.409082187055806	5.21722863517284	-7.25938832466148	1.51030782594368e-11	3.03031487645765e-10	15.8113682020835	XAGE2	9502	normal
1558217_at	0.844155323390965	5.18608317508642	7.25810669667597	1.52115517287619e-11	3.04984081690523e-10	15.8043911110515	SLFN13	146857	normal
207375_s_at	0.560317987445158	7.24639383274691	7.25696383372531	1.53089296739357e-11	3.06714226443e-10	15.7981699713096	IL15RA	3601	normal
212597_s_at	0.372017497953229	7.1778378904321	7.25644408293955	1.53534187191931e-11	3.07490171601423e-10	15.7953408872808	HMGXB4	10042	normal
206245_s_at	0.675631287904512	8.86654365099383	7.25487534464207	1.54884740580284e-11	3.09580088561942e-10	15.7868026221235	IVNS1ABP	10625	normal
1567036_at	-0.421076311434512	4.85693242903086	-7.25483752635038	1.54917443494371e-11	3.09580088561942e-10	15.7865967977666	C20orf181	100128998	normal
229496_at	-0.43859086611	5.00817110796296	-7.25424100336484	1.55434183185398e-11	3.10385827818174e-10	15.7833503198421	CLP1	10978	normal
1553209_at	-0.519098804876451	4.19231208577161	-7.25341779052685	1.56150091880441e-11	3.11701579903729e-10	15.7788703412189	RNFT2	84900	normal
218773_s_at	0.845239067318064	8.4896225614321	7.25259606385168	1.56867957639674e-11	3.12791961486111e-10	15.7743987065239	MSRB2	22921	normal
236023_at	-0.345019622936774	4.53607953070988	-7.25150526612606	1.57825925823764e-11	3.14243717932057e-10	15.7684632486825	CDK9	1025	normal
205991_s_at	1.23288124708096	6.12645762196914	7.25102410179614	1.58250332756366e-11	3.14859422978686e-10	15.7658451884168	PRRX1	5396	normal
219114_at	-0.339834230266129	6.41055717230247	-7.25068777758597	1.58547654148905e-11	3.153362310146e-10	15.7640152689647	C3orf18	51161	normal
236447_at	-0.38791421537226	5.19598837766667	-7.25032302405423	1.58870731974306e-11	3.15863900752552e-10	15.762030715806	GIGYF1	64599	normal
201555_at	0.654887375137094	7.42634373174691	7.24859643761995	1.60408893599328e-11	3.1869027098631e-10	15.7526373790786	MCM3	4172	normal
242184_s_at	-0.418430323084193	4.09211046538272	-7.24837620961176	1.6060614305793e-11	3.18966250333902e-10	15.7514393299344	SREK1	140890	normal
210763_x_at	-0.367600908988709	5.12696076098765	-7.2481585613261	1.60801317448626e-11	3.19237909640655e-10	15.7502553326676	NCR3	259197	normal
244131_at	-0.391693810947419	4.80650751612346	-7.24769250815463	1.61220035601573e-11	3.19953010762831e-10	15.7477200840259	HNRNPA2B1	3181	normal
237536_at	-0.530341862326131	6.06347393106173	-7.24738124370892	1.61500286162456e-11	3.20276682841215e-10	15.7460269051977	MAPT-AS1	100128977	normal
1554256_a_at	0.417161505156455	5.14886710214197	7.2457552905134	1.6297207601769e-11	3.22844139719827e-10	15.7371828388295	PCNX2	80003	normal
237373_at	-0.367620083351935	4.3130333668642	-7.24461703366389	1.64010289313614e-11	3.24665552795868e-10	15.7309921023709	RAB20	55647	normal
207491_at	-0.44344097290419	4.67660053815432	-7.24392932374319	1.64640719508838e-11	3.25795560591593e-10	15.7272520331652	MOGAT2	80168	normal
1558450_at	-0.47693629346516	4.89147992972222	-7.2432769440722	1.65240975122537e-11	3.26746846829103e-10	15.7237042714965	A2M	2	normal
1564435_a_at	-0.333851007211936	4.70729576159259	-7.24200141916962	1.66420842030019e-11	3.2896093774372e-10	15.7167681977552	KRT72	140807	normal
208578_at	-0.424121673594518	4.15992548934568	-7.24180265088699	1.6660545187558e-11	3.29206833440453e-10	15.7156873874781	SCN10A	6336	normal
212050_at	0.502766588667421	7.93838435941358	7.24162061647532	1.6677469733495e-11	3.29422202918655e-10	15.714697581453	WIPF2	147179	normal
213115_at	-0.348855019119356	7.15597236902469	-7.24142308126092	1.66958546788011e-11	3.29547239914602e-10	15.713623504585	ATG4A	115201	normal
216862_s_at	-0.336483240552254	7.87593291148765	-7.24094751279316	1.67401988498837e-11	3.30303273950701e-10	15.7110377121205	CMC4	100272147	normal
206888_s_at	-0.700674723864193	5.33502141112963	-7.2397313842855	1.68541262497901e-11	3.32296113935681e-10	15.7044256886097	ARHGDIG	398	normal
1552481_s_at	-0.562153836346452	4.41359333135185	-7.23960534555005	1.68659773349723e-11	3.32296113935681e-10	15.7037404551401	MAN1A2	10905	normal
1569452_at	-0.492298404731934	4.31720533008642	-7.23954571746713	1.68715868730764e-11	3.32296113935681e-10	15.7034162778734	LOC692247	692247	normal
207560_at	-0.573648941805163	5.28651149558025	-7.23908608063914	1.69148893323795e-11	3.33029014853385e-10	15.7009174367879	SLC28A1	9154	normal
216438_s_at	0.536696095258065	12.8467861737037	7.23663136211173	1.71480148587981e-11	3.37254572807478e-10	15.6875735846452	TMSB4X	7114	normal
226690_at	-0.38841536672613	4.72954665896296	-7.23645164246975	1.71652070964328e-11	3.37471304565791e-10	15.6865967186176	ADCYAP1R1	117	normal
201864_at	0.398459357442901	8.72124489020988	7.23577676912045	1.72299186439206e-11	3.38621783557283e-10	15.6829285546507	GDI1	2664	normal
219249_s_at	0.687487861132258	6.63851454838889	7.23519450082372	1.72859442482896e-11	3.39600791151719e-10	15.6797638697097	FKBP10	60681	normal
204214_s_at	0.614540128570646	7.8538720272963	7.23299510155377	1.74991983957738e-11	3.43296976063486e-10	15.6678110855718	RAB32	10981	normal
237646_x_at	-0.390912118868068	5.82719950067901	-7.23293070044635	1.75054817558865e-11	3.4329706420484e-10	15.6674611211712	PLEKHG5	57449	normal
243171_at	-0.707026672244838	4.95148315991975	-7.23160216888026	1.76355997871251e-11	3.45353301705252e-10	15.6602420521275	LOC100128325	100128325	normal
238027_at	-0.280458729274839	4.44581370546296	-7.2313736651939	1.76580758430585e-11	3.45669637207026e-10	15.6590004604049	SPATA24	202051	normal
208730_x_at	-0.603307844705801	8.71135153590741	-7.23128907645448	1.76664033282369e-11	3.45708876868773e-10	15.658540846266	RAB2A	5862	normal
232891_at	-0.282715139646456	5.04735441300617	-7.2311404044961	1.76810490019314e-11	3.45871683069981e-10	15.6577330416413	SIRPD	128646	normal
202129_s_at	0.708737568129997	7.69866034700617	7.23082971268779	1.77116939933404e-11	3.46347235009258e-10	15.6560449342331	RIOK3	8780	normal
216649_at	-0.355551436314195	3.73108714201852	-7.23024219636285	1.77697870123925e-11	3.47234848070964e-10	15.6528528339804	RREB1	6239	normal
207691_x_at	1.2171639161329	6.53882525708642	7.22982958642409	1.78106979671861e-11	3.47785682627107e-10	15.6506111157467	ENTPD1	953	normal
210143_at	2.2311232119642	8.45648396532099	7.22960734480697	1.78327721395151e-11	3.48092401545158e-10	15.6494036994041	ANXA10	11199	up
226723_at	0.665991100833547	6.87740208610494	7.22900206128587	1.78930291549157e-11	3.491439575464e-10	15.6461153504759	SVBP	374969	normal
243708_at	-0.359965867977098	4.60538060681481	-7.22800075774046	1.79931526354793e-11	3.50882684876494e-10	15.6406758339876	TMEM132E	124842	normal
220179_at	-0.277645491313227	4.51377946265432	-7.22705823264014	1.80879043833544e-11	3.52569045333299e-10	15.6355559771639	DPEP3	64180	normal
1553051_s_at	-0.479439804366129	4.04548827149383	-7.22683320478807	1.81105991677096e-11	3.52885605664477e-10	15.634333661573	ODF3	113746	normal
241378_at	-0.438916910342903	4.8514367652037	-7.22660302901631	1.81338422448527e-11	3.53212620141547e-10	15.6330834032977	MIB2	142678	normal
1559061_at	-0.32907834060452	4.47864703441358	-7.22625640854327	1.81688994953121e-11	3.53769437288529e-10	15.6312006841597	CACNA1G-AS1	253962	normal
216537_s_at	-0.310729741958709	6.69158202664815	-7.22607716572353	1.81870544029576e-11	3.53996867028019e-10	15.6302271189018	SIGLEC7	27036	normal
210373_at	-0.344257854143224	5.51166132566667	-7.22529401403836	1.826658770537e-11	3.5516560554449e-10	15.6259735399785	NPRL2	10641	normal
232697_at	-0.310547047810001	3.41923891447531	-7.22468327682867	1.83288497956133e-11	3.56122907809224e-10	15.6226565687336	LRFN2	57497	normal
219434_at	1.23113665189806	6.49673884247531	7.22443630215062	1.83540873275284e-11	3.56486580686543e-10	15.6213152664759	TREM1	54210	normal
211457_at	-0.337898891595161	3.3808655309321	-7.22368400695945	1.84311736800476e-11	3.57707755308181e-10	15.6172297473266	GABARAPL3	23766	normal
216336_x_at	-0.808744597897425	9.96117307724691	-7.22356465675154	1.84434326501323e-11	3.57713614808791e-10	15.61658160732	MT1E	4493	normal
207281_x_at	-0.425945695294192	5.49981978473457	-7.22344453680599	1.84557788177622e-11	3.57826137184805e-10	15.6159292926922	VCX2	51480	normal
215071_s_at	0.969748161966776	8.25269611492593	7.22315821823465	1.84852401516084e-11	3.58270296096842e-10	15.6143744541441	HIST1H2AC	8334	normal
226184_at	0.721165317125158	8.08347460185803	7.22278494424432	1.8523718731053e-11	3.58813155129869e-10	15.6123474556235	FMNL2	114793	normal
212809_at	0.487617597790966	7.02063815328395	7.22275920738902	1.85263747038248e-11	3.58813155129869e-10	15.6122076981356	NFATC2IP	84901	normal
229959_at	-0.470642821668386	5.44468823425926	-7.22248940325435	1.85542404074607e-11	3.59225599956769e-10	15.61074261021	CYP4V2	285440	normal
223658_at	0.627818935688714	6.19091674305556	7.22236895073591	1.85666942595403e-11	3.59339472085085e-10	15.6100885390372	KCNK6	9424	normal
1560939_at	-0.48568196396968	6.30649215374691	-7.22116492499658	1.86916359395429e-11	3.61629580677463e-10	15.6035508441324	PCOLCE-AS1	100129845	normal
212082_s_at	0.507563940980651	12.0545985970988	7.22059736451489	1.87508193975006e-11	3.62518051824026e-10	15.600469260629	MYL6	4637	normal
224428_s_at	1.60549370623064	7.18859997659259	7.22043029027841	1.8768276631713e-11	3.62727297574728e-10	15.5995621504455	CDCA7	83879	up
217162_at	-0.486042173555808	5.73700681516667	-7.21986020924055	1.88279641639878e-11	3.63752275853722e-10	15.5964670419423	TSPY1	7258	normal
209974_s_at	0.642745613356126	8.99713887393827	7.21971419193531	1.8843282335273e-11	3.63919626167804e-10	15.5956742985	BUB3	9184	normal
225410_at	0.442830846078066	7.4932003708642	7.21932585797144	1.88840810579705e-11	3.64578789493127e-10	15.5935660318925	COA5	493753	normal
238844_s_at	0.466335460748386	4.30861558097531	7.21921322234433	1.88959309808891e-11	3.64678795051222e-10	15.5929545434247	NPHP1	4867	normal
222179_at	-0.36782035616387	3.90199462741358	-7.21845388686684	1.89760094324073e-11	3.65806905431768e-10	15.5888323075505	CDC5L	988	normal
218049_s_at	0.558073159105481	7.90533011995062	7.21819090836186	1.90038208729148e-11	3.65806905431768e-10	15.5874047167061	MRPL13	28998	normal
235153_at	0.952400345304514	5.57934935015432	7.218188351026	1.90040915230422e-11	3.65806905431768e-10	15.5873908342213	RNF183	138065	normal
201193_at	0.621251164983546	10.3128136557531	7.21817929802961	1.90050496580037e-11	3.65806905431768e-10	15.5873416900963	IDH1	3417	normal
202277_at	0.472414573047416	9.79022348280247	7.21816032831186	1.90070574961078e-11	3.65806905431768e-10	15.5872387132232	SPTLC1	10558	normal
200039_s_at	0.497130816957419	9.65242341998765	7.21649267276002	1.91843910249678e-11	3.68813846445189e-10	15.5781864043395	PSMB2	5690	normal
202641_at	0.425262232324842	7.89594827496296	7.2157202549814	1.92670806005555e-11	3.70273332806809e-10	15.5739939541966	ARL3	403	normal
224684_at	0.327376105740969	7.91186519751852	7.21293388712609	1.95683063457887e-11	3.75402508581051e-10	15.5588722907419	SNX12	29934	normal
235839_at	-0.350681330272906	5.54359763365432	-7.21152637561847	1.97222322464607e-11	3.78222745729652e-10	15.551234833811	C22orf34	348645	normal
203693_s_at	0.86755392152516	6.85971309790741	7.20934398945497	1.99632672338717e-11	3.82288896192414e-10	15.5393942438219	E2F3	1871	normal
202720_at	0.671368712107419	9.21809275775309	7.20920192706942	1.99790579093622e-11	3.82288896192414e-10	15.5386235441595	TES	26136	normal
226294_x_at	0.544012006883547	8.08008840209876	7.20918515327793	1.99809231827599e-11	3.82288896192414e-10	15.5385325455268	FAM91A1	157769	normal
204543_at	-0.34648269116548	5.47755508551235	-7.20916464694006	1.99832037552432e-11	3.82288896192414e-10	15.5384212977954	RAPGEF1	2889	normal
220629_at	-0.410208872334192	5.48970922848148	-7.20818288082203	2.00926903854886e-11	3.8424898454935e-10	15.5330953647199	KCNQ1DN	55539	normal
205332_at	-0.476773065798066	6.03283200365432	-7.20650819383862	2.02808209691776e-11	3.8757563316665e-10	15.5240112939739	RCE1	9986	normal
228725_x_at	0.619695466192585	7.79443299822839	7.20609474056502	2.03275346111761e-11	3.88061436754908e-10	15.5217687487315	PRMT2	3275	normal
216128_at	-0.428516590066771	4.98348057247531	-7.20559931437041	2.03836499151111e-11	3.88861151119575e-10	15.519081673815	TBCD	6904	normal
228127_at	-0.5167616040129	6.51800357616049	-7.20521965599109	2.04267561342233e-11	3.89547572946864e-10	15.517022560023	KCNK3	3777	normal
230988_at	-0.416783137370645	4.94036765849383	-7.20457849429871	2.04997578770538e-11	3.90531101717043e-10	15.5135452834861	ADD2	119	normal
229145_at	-0.569401963594842	8.52830792527778	-7.2036278981954	2.06084659968957e-11	3.92095176046515e-10	15.5083901108262	ANAPC16	119504	normal
244875_at	-0.44208830672452	5.8028457720679	-7.20360976861077	2.06105447820335e-11	3.92095176046515e-10	15.5082917957455	ASMTL-AS1	80161	normal
230474_at	-0.387314143737417	4.65830475440123	-7.19970278181681	2.10633970820549e-11	3.99736631538129e-10	15.4871075099781	UBIAD1	29914	normal
224765_at	0.441827111976133	8.87028311115432	7.19926265174695	2.11150238678049e-11	4.00577352523329e-10	15.4847214245396	MSL1	339287	normal
239085_at	-0.262750069480966	4.07232784395679	-7.19910071042015	2.11340508562577e-11	4.00799247508112e-10	15.4838435077231	JDP2	122953	normal
205644_s_at	0.549784635528715	10.1089394699691	7.19881581145768	2.11675656405751e-11	4.0129564888989e-10	15.482299037078	SNRPG	6637	normal
234580_at	-0.484074425905805	5.56063452870988	-7.19777451226865	2.1290508696052e-11	4.03486503624485e-10	15.476654297822	TMEM106A	113277	normal
230613_at	-0.339658277645484	4.48334719845062	-7.19653056215715	2.14383031653318e-11	4.06005966596645e-10	15.4699115627641	GMEB1	10691	normal
234707_x_at	-0.361736762574199	5.54181246638889	-7.19646782545024	2.14457837405404e-11	4.06007003467467e-10	15.4695715190866	IGLV1-44	28823	normal
206074_s_at	0.890404664589995	8.33342408550617	7.19575424094524	2.15310515451482e-11	4.07129740769111e-10	15.4657038756842	HMGA1	3159	normal
224281_s_at	0.503107066669028	7.9975821520679	7.19572232113234	2.15348735309423e-11	4.07129740769111e-10	15.4655308741902	NGRN	51335	normal
209647_s_at	0.540878756800968	7.5067708324321	7.19507028642259	2.16130931262647e-11	4.08467288862261e-10	15.4619970114112	SOCS5	9655	normal
1565659_at	-0.447729467642259	4.90006615943827	-7.19451111871022	2.16803956995643e-11	4.09456177849284e-10	15.4589665945941	FUT6	2528	normal
209744_x_at	0.492107005395487	6.35902252448148	7.19355723202216	2.17956856536533e-11	4.1134936593493e-10	15.453797270977	ITCH	83737	normal
208203_x_at	-0.378367211636128	5.61075028133333	-7.19307500271188	2.18541997936866e-11	4.12311378095175e-10	15.4511840967206	KIR2DS5	3810	normal
202666_s_at	0.501751879792905	7.87315065197531	7.19251127729832	2.19227995190393e-11	4.13462940221964e-10	15.4481294131158	ACTL6A	86	normal
236095_at	-0.304517147835807	3.29046348567901	-7.19188720943793	2.19989904402052e-11	4.14514033173567e-10	15.4447478920574	NTRK2	4915	normal
218578_at	0.400004497810002	7.18381740617284	7.1917752297164	2.20126894253405e-11	4.14514033173567e-10	15.4441411441382	CDC73	79577	normal
225356_at	0.615093980276777	8.71211312404938	7.19048066199571	2.21716729270058e-11	4.17005922698328e-10	15.4371270440322	SFT2D2	375035	normal
206782_s_at	-0.543168014800323	6.65821363226543	-7.18959568226582	2.22810079188287e-11	4.18544236959501e-10	15.4323325052759	DNAJC4	3338	normal
208327_at	-0.314899229977742	5.14092500974074	-7.18957084872438	2.22840836541218e-11	4.18544236959501e-10	15.4321979694013	CYP2A13	1553	normal
241389_at	-0.437156064158709	5.51402087501852	-7.1892133094771	2.23284128671701e-11	4.19232820574357e-10	15.4302610245291	CHRNB2	1141	normal
221281_at	-0.376720926375162	5.2323402814321	-7.18766483231165	2.25214073643381e-11	4.22566214016878e-10	15.4218728225966	SRC	6714	normal
238494_at	0.463593984565161	6.76622257662963	7.18693801791593	2.26125612794083e-11	4.24130973568319e-10	15.4179359405359	TRAF3IP1	26146	normal
216024_at	-0.389757994853873	4.7880023566358	-7.18656131483104	2.26599490580463e-11	4.24874044838368e-10	15.4158955608562	DNM2	1785	normal
208549_x_at	0.411376450578706	9.75843491076543	7.1852739302245	2.28226387632862e-11	4.27484677760423e-10	15.4089229668992	PTMA	5757	normal
227774_s_at	-0.395135865306772	3.71403177662963	-7.18510520591776	2.28440461806379e-11	4.27739118125471e-10	15.4080091878863	IMPAD1	54928	normal
217840_at	0.432160281860646	7.76851395200617	7.18439008627055	2.2934999619974e-11	4.29148221841917e-10	15.4041363568124	DDX41	51428	normal
226603_at	0.964279465826777	7.4245957935679	7.18343088954655	2.30575582783766e-11	4.31146374442627e-10	15.3989420020722	SAMD9L	219285	normal
241611_s_at	-0.319503001105486	4.28789826417901	-7.18311509134433	2.30980498984172e-11	4.31589694394669e-10	15.3972319323188	FNDC3A	22862	normal
239145_at	-0.492356279200644	4.26248845244444	-7.1827493525298	2.3145032693091e-11	4.32190800032361e-10	15.3952514787373	ZNF414	84330	normal
1554452_a_at	1.01912865175419	7.4158065210679	7.18216648387116	2.32201031660978e-11	4.33296635019248e-10	15.3920953869736	HILPDA	29923	normal
1558621_at	0.556722296781935	4.44979351451235	7.18094933220194	2.33776424649972e-11	4.35938813701816e-10	15.3855052305467	CABLES1	91768	normal
1562659_at	-0.368459761801615	4.21553490604321	-7.18062019469684	2.34204247029246e-11	4.36587698817731e-10	15.383723243967	LINC02139	400548	normal
207890_s_at	-0.331782302112902	5.85320992191975	-7.18046869401661	2.34401431813824e-11	4.36806349162264e-10	15.3829030167284	MMP25	64386	normal
202347_s_at	0.5138603133	8.75476246725926	7.18030908023379	2.34609353569602e-11	4.37044852007426e-10	15.3820388746135	UBE2K	3093	normal
242180_at	-0.373284681784837	4.08527218477778	-7.17992068764752	2.35116056641882e-11	4.37839591174895e-10	15.379936175095	TSPAN16	26526	normal
219232_s_at	1.34005943154807	6.11606976070988	7.17968926451893	2.35418488724998e-11	4.38253519613186e-10	15.3786833125302	EGLN3	112399	normal
215804_at	-0.62228854182129	5.23298580414198	-7.17849278932075	2.36988225752757e-11	4.41025569878556e-10	15.3722062479699	EPHA1	2041	normal
223386_at	0.801489977909678	6.79793775373457	7.17727845721227	2.38591962259031e-11	4.43557141669926e-10	15.3656330819666	FAM118B	79607	normal
244721_at	-0.420055583831615	5.06569081768519	-7.17720105107674	2.38694553208183e-11	4.43597032517247e-10	15.3652141027688	TP53INP1	94241	normal
215138_s_at	-0.355967489844839	5.1407658214321	-7.17692543703301	2.39060194808534e-11	4.44125591272734e-10	15.3637222947463	KAZN	23254	normal
212012_at	1.21013632768194	8.44332950289506	7.17652269134312	2.39595489987084e-11	4.4496886600013e-10	15.3615424178612	PXDN	7837	normal
226291_at	0.404290193028388	7.2154468035	7.17640785753426	2.39748334093113e-11	4.45101533668622e-10	15.3609208868544	ALS2	57679	normal
229929_at	-0.590907470203552	5.30841041753704	-7.17610956640331	2.40145810579366e-11	4.4553689153128e-10	15.3593064280937	SPSB4	92369	normal
219352_at	0.688862884591614	7.00284938138272	7.17505368487834	2.41558022741728e-11	4.47701182827254e-10	15.3535918946645	HERC6	55008	normal
229554_at	1.54979205085452	7.84428481772222	7.17415275982338	2.42769468813967e-11	4.49683169037852e-10	15.3487163419454	LUM	4060	up
239929_at	-1.80518936118387	4.7668635165	-7.17407512166286	2.42874146898725e-11	4.49683169037852e-10	15.3482962007898	PM20D1	148811	down
207482_at	-0.433576862694195	5.76025551857407	-7.17335253968318	2.43850531735938e-11	4.51185374709388e-10	15.3443860394262	TP53TG5	27296	normal
213230_at	0.764206688525483	7.25841628834568	7.17149110436693	2.46383681698972e-11	4.55718125740571e-10	15.3343140482441	CDR2L	30850	normal
210381_s_at	-1.39028020542291	5.20728372144444	-7.17083059205596	2.47288779504782e-11	4.57237538702196e-10	15.3307404223365	CCKBR	887	normal
240214_at	-0.535244608673544	4.70866491510494	-7.17041665669755	2.47857667022975e-11	4.57966484390478e-10	15.328500958861	RWDD1	51389	normal
233679_at	-0.35447896448903	5.65361331501852	-7.16967224076722	2.48884001751691e-11	4.59410290201679e-10	15.3244737041826	LOC100506472	100506472	normal
1555866_a_at	-0.477190349437094	7.60840992829012	-7.16959519042624	2.48990471381614e-11	4.5945170512284e-10	15.3240568777813	HEXDC	284004	normal
224053_s_at	-0.447691930701933	4.93835522309877	-7.16927865368115	2.49428340170891e-11	4.60104402794989e-10	15.3223445036397	SLC4A9	83697	normal
230734_x_at	0.728135731481939	6.68508670967284	7.16888542731599	2.49973354078782e-11	4.60798824486089e-10	15.3202173144809	STRN	6801	normal
234890_at	-0.428394953073227	5.40379518834568	-7.16858485388176	2.50390743614024e-11	4.61257207112424e-10	15.3185913791206	LOC100288175	100288175	normal
222090_at	-0.33278816485258	5.5146940052037	-7.16849856858383	2.50510690315141e-11	4.61322734691154e-10	15.3181246300483	NDUFB2-AS1	100134713	normal
227334_at	0.782174218671936	7.52054298253086	7.16817129533025	2.50966154718552e-11	4.61850370556609e-10	15.3163543142866	USP54	159195	normal
218355_at	0.842698769123871	5.32847624690123	7.16777153017622	2.51523615678545e-11	4.62409337162894e-10	15.3141919252145	KIF4A	24137	normal
203695_s_at	0.929962198830006	7.77944147751852	7.16763115259073	2.51719658192063e-11	4.62585575270634e-10	15.3134326167177	GSDME	1687	normal
217008_s_at	-0.342232272803872	3.50297309209877	-7.16758174636513	2.51788691724812e-11	4.62585575270634e-10	15.3131653781021	GRM7	2917	normal
202469_s_at	0.566570770520967	7.94006084266049	7.16657577004371	2.53198380112598e-11	4.6486304340686e-10	15.3077242511652	CPSF6	11052	normal
223361_at	1.12939320905419	7.72584728361111	7.16589759553179	2.54153111853213e-11	4.66407308890115e-10	15.3040563609523	ABRACL	58527	normal
204709_s_at	0.860291571687421	4.04523937187654	7.16549102471831	2.54727184910955e-11	4.67199222911991e-10	15.3018575182553	KIF23	9493	normal
1568191_at	-0.511142901406128	5.53076157600617	-7.16527551095948	2.5503200696119e-11	4.67601441334778e-10	15.3006919887554	MCAM	4162	normal
207933_at	-0.346536693858709	4.19073360541975	-7.16515130440743	2.55207847997338e-11	4.67766982542892e-10	15.3000202699915	ZP2	7783	normal
202107_s_at	0.724925012813868	6.91307615182716	7.16500136101648	2.55420284613484e-11	4.6798630587557e-10	15.2992093723648	MCM2	4171	normal
229550_at	-0.636296372094194	5.07401716594444	-7.16483745614798	2.55652701386033e-11	4.68111568931058e-10	15.2983229807007	UNC79	57578	normal
210499_s_at	-0.325999458455487	6.04602407132099	-7.16393414673824	2.56937345429437e-11	4.70148907675852e-10	15.2934381028608	PQBP1	10084	normal
211266_s_at	-0.330748392379354	5.32390347711111	-7.16330556515125	2.57835044817776e-11	4.71633692720372e-10	15.2900390732846	GPR4	2828	normal
204451_at	0.773603228925162	7.52980248121605	7.16295041225044	2.58343620118038e-11	4.72405934112165e-10	15.2881186661383	FZD1	8321	normal
51226_at	-0.290697742930322	3.29029030759877	-7.16261733965817	2.5882147699132e-11	4.73121506335687e-10	15.2863176976673	RBM12B	389677	normal
228080_at	0.964712219885161	6.62532689965432	7.1615460980766	2.60364307130907e-11	4.75306126623783e-10	15.2805256420034	LAYN	143903	normal
211413_s_at	-0.614581127493548	4.20034233783951	-7.16067384752351	2.61627252136702e-11	4.77452270045867e-10	15.2758098327389	PADI4	23569	normal
202809_s_at	0.37866000381903	8.11783486246914	7.16053864334281	2.61823557284176e-11	4.77651084234646e-10	15.2750788798715	INTS3	65123	normal
237254_at	-0.464577282825484	4.93625204992593	-7.16012517341426	2.6242478422253e-11	4.78428645460714e-10	15.2728435860528	SLC5A11	115584	normal
240376_s_at	-0.528033119931292	5.33423487583333	-7.15995558130341	2.62671782445113e-11	4.78719323506219e-10	15.2719267593978	PKD1P1	339044	normal
203206_at	-0.386113842104516	6.56338747472222	-7.1579789579641	2.65567576871446e-11	4.83513395452758e-10	15.2612418218388	FAM53B	9679	normal
207606_s_at	0.551394584782902	7.71251740303086	7.15762793111827	2.660851256691e-11	4.84222066668523e-10	15.2593444517891	ARHGAP12	94134	normal
213949_s_at	-0.351897986776128	3.88554844902469	-7.15759485848785	2.66133938790839e-11	4.84222066668523e-10	15.2591656901017	DOHH	83475	normal
207011_s_at	0.514333949208384	6.74364646055556	7.15662547862294	2.6756861820096e-11	4.8627840142647e-10	15.2539262601724	PTK7	5754	normal
223463_at	1.07063493179903	7.99050196424074	7.15641999731365	2.6787370982158e-11	4.86416309681e-10	15.2528156951183	RAB23	51715	normal
236986_at	-0.312730127947741	5.38619472061111	-7.15595063719024	2.68571889134302e-11	4.87522179230343e-10	15.2502790055724	LINC00582	100287814	normal
218830_at	0.488473037400333	8.73510963100617	7.15445536851536	2.70808126761695e-11	4.9125528635354e-10	15.2421982932602	RPL26L1	51121	normal
229619_at	-0.363455810320966	5.54147200340123	-7.15435522758063	2.70958547154386e-11	4.91365126556089e-10	15.2416571439632	FOLR2	2350	normal
204614_at	1.73911567093806	5.38431096717901	7.15283327782975	2.73254832219339e-11	4.94987256621686e-10	15.2334331952504	SERPINB2	5055	up
218943_s_at	0.723459042035486	6.35412327964198	7.15228142475955	2.7409219587859e-11	4.96078731412003e-10	15.2304514462085	DDX58	23586	normal
225346_at	-0.611386404853229	6.93377112706173	-7.1522748334357	2.74102212637524e-11	4.96078731412003e-10	15.2304158329646	MTERF2	80298	normal
213337_s_at	-0.283902713797097	5.46416029812346	-7.15188259724407	2.74698940870108e-11	4.96829791335533e-10	15.2282965921775	SOCS1	8651	normal
237619_at	-0.721154000784839	4.12239534674691	-7.15094894156072	2.76124524481894e-11	4.99121641832147e-10	15.2232523186789	FAM217A	222826	normal
1552400_a_at	-0.43760759803258	3.98649918088889	-7.15093315546555	2.76148690725605e-11	4.99121641832147e-10	15.2231670338605	TMEM266	123591	normal
213091_at	-0.326534534206449	6.48305826801852	-7.15069696868109	2.76510508305156e-11	4.99445392850492e-10	15.2218910397792	CRTC1	23373	normal
211253_x_at	-0.445057355426456	5.08196231569753	-7.15039680665047	2.76971006122571e-11	5.00111947151637e-10	15.2202694521578	PYY	5697	normal
222957_at	-0.359554467285808	6.23567109169753	-7.14996750946796	2.77630935156502e-11	5.00958101127062e-10	15.2179502891379	NEU4	129807	normal
1556421_at	-0.580341319121611	3.07840113327778	-7.14991322363563	2.7771449556765e-11	5.00958101127062e-10	15.2176570295875	C8orf34-AS1	286189	normal
1553174_at	-0.385798489679031	5.26509244377778	-7.14964802272036	2.78123067921884e-11	5.01529641775363e-10	15.2162243941929	JPH2	57158	normal
210664_s_at	1.2220809329642	8.0420851925	7.14830816065063	2.80196373204678e-11	5.05101770687957e-10	15.2089867771571	TFPI	7035	normal
206916_x_at	-0.313919787283871	4.20598159351235	-7.14815975122443	2.80426959251302e-11	5.05184316213013e-10	15.2081851477019	TAT	6898	normal
211872_s_at	-0.357910284750004	5.64975677596296	-7.147630204699	2.81251252516623e-11	5.06502379161606e-10	15.2053248866309	RGS11	8786	normal
1555230_a_at	-0.559872169975807	3.45471888330247	-7.1474695002596	2.81501878396991e-11	5.06786802810519e-10	15.2044568888704	KCNIP2	30819	normal
201414_s_at	0.481369320011614	7.49562250411111	7.14660746841063	2.82850026161159e-11	5.08711354617151e-10	15.1998010493252	NAP1L4	4676	normal
213150_at	1.19573446233903	4.62049327367284	7.14654546432215	2.82947240988114e-11	5.08718855673303e-10	15.1994661760201	HOXA10	3206	normal
211231_x_at	-0.495722218693869	5.83916640741975	-7.14617133942498	2.83534523775639e-11	5.09607169212132e-10	15.1974456243025	CYP4A11	1579	normal
221083_at	-0.501784612280648	4.78482146725309	-7.14608854841523	2.83664647618002e-11	5.09673500115487e-10	15.1969984988706	KCNQ4	9132	normal
206883_x_at	-0.394117717449358	6.06430649128395	-7.1452341304305	2.85010999071604e-11	5.117562027665e-10	15.192384240899	GP9	2815	normal
202041_s_at	0.446458421405802	8.33028093442593	7.14473428141778	2.85801561684516e-11	5.13007235229839e-10	15.189684953803	FIBP	9158	normal
208938_at	0.536826941473551	6.07324219653704	7.14418159845181	2.8667820814809e-11	5.1441191435828e-10	15.1867004660537	PRCC	5546	normal
217315_s_at	-0.470269075613547	4.48490110334568	-7.14371696706079	2.87417244746503e-11	5.15568827313486e-10	15.184191549021	KLK13	26085	normal
213373_s_at	0.826986715707749	7.68043611401235	7.14307919962965	2.88434734271311e-11	5.17055072763521e-10	15.1807478690747	CASP8	841	normal
229778_at	-2.59456608284355	4.81798575143827	-7.14307907805778	2.88434928564927e-11	5.17055072763521e-10	15.1807472126521	SPX	80763	down
201281_at	0.434685049469682	7.88349872590123	7.14264826247486	2.89124261542164e-11	5.18120911170693e-10	15.1784210768578	ADRM1	11047	normal
226833_at	-0.546221360271611	6.51600838727161	-7.1414197660945	2.91098883754026e-11	5.2084498469313e-10	15.1717883596804	CYB5D1	124637	normal
201274_at	0.583932171854194	9.12326238066049	7.1414062567676	2.91120671828478e-11	5.2084498469313e-10	15.1717154253841	PSMA5	5686	normal
1557782_s_at	-0.447450356531609	4.75196819366667	-7.14092120759621	2.91904035494452e-11	5.22075667015347e-10	15.1690967840476	C21orf62-AS1	54067	normal
212338_at	0.887365617128709	7.46592689394444	7.14068197880093	2.92291160825520e-11	5.22597096734314e-10	15.167805290253	MYO1D	4642	normal
1557767_at	-0.412908607810646	3.71420231740741	-7.14055414699303	2.92498228912911e-11	5.22796360438489e-10	15.1671151902442	NANOS2	339345	normal
207892_at	-0.334353799737096	5.82411703398148	-7.13696102965189	2.98378174119959e-11	5.32957421431191e-10	15.1477203592633	CD40LG	959	normal
[truncated: 18,193 more rows]
